# Supplementary material for: DRUM: A New Framework for Metabolic Modeling under Non-Balanced Growth. Application to the Carbon Metabolism of Unicellular Microalgae
Source: PLoS One. 2014 Aug 8;9(8):e104499. doi: 10.1371/journal.pone.0104499 (PMC4126706; doi:10.1371/journal.pone.0104499)
Supplement: File S2 — Scilab script of the day/night cycle model of Tisochrysis Lutea . (SCE) [file pone.0104499.s007.sce]

clear //clean all variables names
stacksize("max") //gives the maximum stacksize to scilab

xdel(winsid())//close all figure windows

ieee(2)// allows division by 0


//////////////////////////////////////////////////
///////////Simulation time ///////////////////////
//////////////////////////////////////////////////

t_start = 0; //h
t_end = 24; //h
t_step = 0.02 //h

t = t_start:t_step:t_end;

//////////////////////////////////////////////////
///////////Data import////////////////////////////
//////////////////////////////////////////////////

[fd,SST,Sheetnames,Sheetpos] = xls_open('File S3.xls'); // Please file in the right file path and file name

[Value,TextInd] = xls_read(fd,Sheetpos(1));

mclose(fd);

//Data columns in the Excel file
col_tD= 10;
col_dD = 11;

col_tD2= 12;
col_dD2 = 13;

col_tI = 14;
col_dI = 15;

col_tX = 2;
col_dX = 3;

col_tX2 = 4;
col_dX2 = 5;

col_tPA = 36;
col_dPA = 37;

col_tPA2 = 38;
col_dPA2 = 39;

col_tCARB = 32;
col_dCARB = 33;

col_tCARB2 = 34;
col_dCARB2 = 35;

col_tN = 16;
col_dN = 17;

col_tN2 = 18;
col_dN2 = 19;

col_tSin = 24;
col_dSin = 25;

col_tSin2 = 26;
col_dSin2 = 27;

col_tChl = 28;
col_dChl = 29;

col_tChl2 = 30;
col_dChl2 = 31;

// Get data only between period t_start and t_end
t_D = thrownan(Value((find((Value(:,col_tD)>=t_start) & (Value(:,col_tD)<=t_end))),col_tD));
d_D = thrownan(Value((find((Value(:,col_tD)>=t_start) & (Value(:,col_tD)<=t_end))),col_dD));

t_D2 = thrownan(Value((find((Value(:,col_tD2)>=t_start) & (Value(:,col_tD2)<=t_end))),col_tD2));
d_D2 = thrownan(Value((find((Value(:,col_tD2)>=t_start) & (Value(:,col_tD2)<=t_end))),col_dD2));

t_I = thrownan(Value((find((Value(:,col_tI)>=t_start) & (Value(:,col_tI)<=t_end))),col_tI));
d_I = thrownan(Value((find((Value(:,col_tI)>=t_start) & (Value(:,col_tI)<=t_end))),col_dI));

t_PA = thrownan(Value((find((Value(:,col_tPA)>=t_start) & (Value(:,col_tPA)<=t_end))),col_tPA));
d_PA = thrownan(Value((find((Value(:,col_tPA)>=t_start) & (Value(:,col_tPA)<=t_end))),col_dPA));

t_PA2 = thrownan(Value((find((Value(:,col_tPA2)>=t_start) & (Value(:,col_tPA2)<=t_end))),col_tPA2));
d_PA2 = thrownan(Value((find((Value(:,col_tPA2)>=t_start) & (Value(:,col_tPA2)<=t_end))),col_dPA2));

t_CARB = thrownan(Value((find((Value(:,col_tCARB)>=t_start) & (Value(:,col_tCARB)<=t_end))),col_tCARB));
d_CARB = thrownan(Value((find((Value(:,col_tCARB)>=t_start) & (Value(:,col_tCARB)<=t_end))),col_dCARB));

t_CARB2 = thrownan(Value((find((Value(:,col_tCARB2)>=t_start) & (Value(:,col_tCARB2)<=t_end))),col_tCARB2));
d_CARB2 = thrownan(Value((find((Value(:,col_tCARB2)>=t_start) & (Value(:,col_tCARB2)<=t_end))),col_dCARB2));

t_N = thrownan(Value((find((Value(:,col_tN)>=t_start) & (Value(:,col_tN)<=t_end))),col_tN));
d_N = thrownan(Value((find((Value(:,col_tN)>=t_start) & (Value(:,col_tN)<=t_end))),col_dN));

t_N2 = thrownan(Value((find((Value(:,col_tN2)>=t_start) & (Value(:,col_tN2)<=t_end))),col_tN2));
d_N2 = thrownan(Value((find((Value(:,col_tN2)>=t_start) & (Value(:,col_tN2)<=t_end))),col_dN2));

t_Sin = thrownan(Value((find((Value(:,col_tSin)>=t_start) & (Value(:,col_tSin)<=t_end))),col_tSin));
d_Sin = thrownan(Value((find((Value(:,col_tSin)>=t_start) & (Value(:,col_tSin)<=t_end))),col_dSin));

t_Sin2 = thrownan(Value((find((Value(:,col_tSin2)>=t_start) & (Value(:,col_tSin2)<=t_end))),col_tSin2));
d_Sin2 = thrownan(Value((find((Value(:,col_tSin2)>=t_start) & (Value(:,col_tSin2)<=t_end))),col_dSin2));

t_Chl = thrownan(Value((find((Value(:,col_tChl)>=t_start) & (Value(:,col_tChl)<=t_end))),col_tChl));
d_Chl = thrownan(Value((find((Value(:,col_tChl)>=t_start) & (Value(:,col_tChl)<=t_end))),col_dChl));

t_Chl2 = thrownan(Value((find((Value(:,col_tChl2)>=t_start) & (Value(:,col_tChl2)<=t_end))),col_tChl2));
d_Chl2 = thrownan(Value((find((Value(:,col_tChl2)>=t_start) & (Value(:,col_tChl2)<=t_end))),col_dChl2));

t_X = thrownan(Value((find((Value(:,col_tX)>=t_start) & (Value(:,col_tX)<=t_end))),col_tX));
d_X = thrownan(Value((find((Value(:,col_tX)>=t_start) & (Value(:,col_tX)<=t_end))),col_dX));

t_X2 = thrownan(Value((find((Value(:,col_tX2)>=t_start) & (Value(:,col_tX2)<=t_end))),col_tX2));
d_X2 = thrownan(Value((find((Value(:,col_tX2)>=t_start) & (Value(:,col_tX2)<=t_end))),col_dX2));

//Functional Biomass B
t_B = t_CARB;
d_X_interp = interp1(t_X,d_X,t_B,'linear');
d_PA_interp = interp1(t_PA,d_PA,t_B,'linear');
d_B = (d_X_interp - (d_CARB.*d_X_interp + d_PA_interp.*d_X_interp))./d_X_interp;

t_B2 = t_CARB2;
d_X2_interp = interp1(t_X2,d_X2,t_B2,'linear');
d_PA2_interp = interp1(t_PA2,d_PA2,t_B2,'linear');
d_B2 = (d_X2_interp - (d_CARB2.*d_X2_interp + d_PA2_interp.*d_X2_interp))./d_X2_interp;

//////////////////////////////////////////////////
///////////Metabolic network//////////////////////
//////////////////////////////////////////////////

M_N = 14;
M_C = 12;

//metabolites
Light = 1;
CO2 = 2;
H2O =3;
Pi = 4;
GAP = 5;
O2 = 6;
CARB = 7;
ATP = 8;
ADP = 9;
H = 10;
NAD = 11;
NADH = 12;
PEP = 13;
NADPH = 14;
PA = 15;
NADP = 16;
G6P = 17;
SO4 = 18;
NO3 = 19;
Mg2 = 20;
B = 21;
X = 22;

//metabolite names
names_m(Light)="Light";
names_m(CO2)="CO2";
names_m(H2O)="H2O";
names_m(Pi)="Pi";
names_m(GAP)="GAP";
names_m(O2)="O2";
names_m(CARB)="CARB";
names_m(ATP)="ATP";
names_m(ADP)="ADP";
names_m(H)="H";
names_m(NAD)="NAD";
names_m(NADH)="NADH";
names_m(PEP)="PEP";
names_m(NADPH)="NADPH";
names_m(PA)="PA";
names_m(NADP)="NADP";
names_m(G6P)="G6P";
names_m(SO4)="SO4";
names_m(NO3)="NO3";
names_m(Mg2)="Mg2";
names_m(B)="B";
names_m(X)="X";

//number of Carbon atoms per molecule
nb_C(Light)=0;
nb_C(CO2)=1;
nb_C(H2O)=0;
nb_C(Pi)=0;
nb_C(GAP)=3;
nb_C(O2)=0;
nb_C(CARB)=6;
nb_C(ATP)=10;
nb_C(ADP)=10;
nb_C(H)=0;
nb_C(NAD)=21;
nb_C(NADH)=21;
nb_C(PEP)=3;
nb_C(NADPH)=21;
nb_C(PA)=36.2;
nb_C(NADP)=21;
nb_C(G6P)=6;
nb_C(SO4)=0;
nb_C(NO3)=0;
nb_C(Mg2)=0;
nb_C(B)=8.59;
nb_C(X)=1;

//number of Nitrogen atoms per molecule
nb_N(Light)=0;
nb_N(CO2)=0;
nb_N(H2O)=0;
nb_N(Pi)=0;
nb_N(GAP)=0;
nb_N(O2)=0;
nb_N(CARB)=0;
nb_N(ATP)=5;
nb_N(ADP)=5;
nb_N(H)=0;
nb_N(NAD)=7;
nb_N(NADH)=7;
nb_N(PEP)=0;
nb_N(NADPH)=7;
nb_N(PA)=0;
nb_N(NADP)=7;
nb_N(G6P)=0;
nb_N(SO4)=0;
nb_N(NO3)=1;
nb_N(Mg2)=0;
nb_N(B)=1.27;
nb_N(X)=1;

//number of metabolites
nb_metabolites = size(names_m,1);

//reactions
r_photo = 1; //30 Light + 3 CO2 + 2 H2O + Pi --> GAP + 3 O2 (1)
r_g6p_from_gap = 2; //2 GAP + H2O --> Pi + G6P (2)
r_gap_from_g6p = 3; //ATP + G6P --> H + ADP + 2 GAP (3)
r_carb = 4; //G6P <--> CARB + Pi (5)
r_pa = 5; //34.382 H + 29.228 NADPH + 16.614 PEP + 13.46 NAD + 2.154 O2 + 2 ADP + 1 GAP <--> 1 PA + 2 ATP + 4.308 H2O + 13.46 NADH + 14.614 Pi + 16.614 CO2 + 29.228 NADP (7)
r_pep = 6; //1 Pi + 1 ADP + 1 GAP + 1 NAD --> 1 H + 1 ATP + 1 NADH + 1 H2O + 1 PEP (8)
r_biom = 7; //7.36572 O2 + 4.45869 H + 3.1265 PEP + 1.30971 NO3 + 1.14172 G6P + 0.1118 PA + 0.0303876 SO4 + 0.0025 Mg2 --> 1 B + 4.22672 Pi + 6.00312 H2O + 11.6706 CO2 (9)

//reactions names
names_r(r_photo)="Photosynthesis";
names_r(r_g6p_from_gap)="G6P to GAP";
names_r(r_gap_from_g6p)="GAP to G6P";
names_r(r_carb)="Carbohydrates synthesis";
names_r(r_pa)="Lipids synthesis";
names_r(r_pep)="Lower glycolysis";
names_r(r_biom)="Biomasse synthesis";

//Number of reactions
nb_reactions = size(names_r,1);

//Stoichiometric matrix
Stoich_mat = zeros(nb_metabolites,nb_reactions);

//30 Light + 3 CO2 + 2 H2O + Pi --> GAP + 3 O2 (1)
Stoich_mat(Light,r_photo)= -30;
Stoich_mat(CO2,r_photo)= -3;
Stoich_mat(H2O,r_photo)= -2;
Stoich_mat(Pi,r_photo)= -1;
Stoich_mat(GAP,r_photo)= 1;
Stoich_mat(O2,r_photo)= 3;

//2 GAP + H2O --> Pi + G6P (2)
Stoich_mat(GAP,r_g6p_from_gap)= -2;
Stoich_mat(H2O,r_g6p_from_gap)= -1;
Stoich_mat(Pi,r_g6p_from_gap)= 1;
Stoich_mat(G6P,r_g6p_from_gap)= 1;

//ATP + G6P --> H + ADP + 2 GAP (3)
Stoich_mat(ATP,r_gap_from_g6p)= -1;
Stoich_mat(G6P,r_gap_from_g6p)= -1;
Stoich_mat(H,r_gap_from_g6p)= 1;
Stoich_mat(ADP,r_gap_from_g6p)= 1;
Stoich_mat(GAP,r_gap_from_g6p)= 2;

//G6P <--> CARB + Pi (4)
Stoich_mat(G6P,r_carb)= -1;
Stoich_mat(CARB,r_carb)= 1;
Stoich_mat(Pi,r_carb)= 1;

//34.382 H + 29.228 NADPH + 16.614 PEP + 13.46 NAD + 2.154 O2 + 2 ADP + 1 GAP <--> 1 PA + 2 ATP + 4.308 H2O + 13.46 NADH + 14.614 Pi + 16.614 CO2 + 29.228 NADP (5)
Stoich_mat(GAP,r_pa)= -1;
Stoich_mat(PEP,r_pa)= -16.614;
Stoich_mat(ADP,r_pa)= -2;
Stoich_mat(NAD,r_pa)= -13.46;
Stoich_mat(NADPH,r_pa)= -29.228;
Stoich_mat(H,r_pa)= -34.382;
Stoich_mat(O2,r_pa)= -2.154;
Stoich_mat(PA,r_pa)= 1;
Stoich_mat(Pi,r_pa)= 14.614;
Stoich_mat(ATP,r_pa)= 2;
Stoich_mat(NADH,r_pa)= 13.46;
Stoich_mat(NADP,r_pa)= 29.228;
Stoich_mat(H2O,r_pa)= 4.308;
Stoich_mat(CO2,r_pa)= 16.614;

//1 Pi + 1 ADP + 1 GAP + 1 NAD --> 1 H + 1 ATP + 1 NADH + 1 H2O + 1 PEP (6)
Stoich_mat(GAP,r_pep)= -1;
Stoich_mat(ADP,r_pep)= -1;
Stoich_mat(Pi,r_pep)= -1;
Stoich_mat(NAD,r_pep)= -1;
Stoich_mat(NADH,r_pep)= 1;
Stoich_mat(H2O,r_pep)= 1;
Stoich_mat(PEP,r_pep)= 1;
Stoich_mat(ATP,r_pep)= 1;
Stoich_mat(H,r_pep)= 1;

//7.36572 O2 + 4.45869 H + 3.1265 PEP + 1.30971 NO3 + 1.14172 G6P + 0.1118 PA + 0.0303876 SO4 + 0.0025 Mg2 --> 1 B + 4.22672 Pi + 6.00312 H2O + 11.6706 CO2 (7)
Stoich_mat(G6P,r_biom)= -1.14172;
Stoich_mat(O2,r_biom)= -7.36572;
Stoich_mat(SO4,r_biom)= -0.0303876;
Stoich_mat(NO3,r_biom)= -1.30971;
Stoich_mat(Mg2,r_biom)= -0.0025;
Stoich_mat(H,r_biom)= -4.45869;
Stoich_mat(PEP,r_biom)= -3.1265;
Stoich_mat(PA,r_biom)= -0.1118;
Stoich_mat(B,r_biom)= 1;
Stoich_mat(CO2,r_biom)= 11.6706;
Stoich_mat(H2O,r_biom)= 6.00312;
Stoich_mat(Pi,r_biom)= 4.22672;

//////////////////////////////////////////////////
///////////Kinetics parameters////////////////////
/////////////////////////////////////////////////

//r_light
eff_max = 0.0011074; //muE.m-2.s.mM.h-1.mMB-1

//k_g6p_from_gap
k_g6p_from_gap = 223.52798 ; //h-1.mMB-1

//k_gap_from_g6p
k_gap_from_g6p = 10.300412; //h-1.mMB-1

//r_carb
k_carb = 70; //h-1.mMB-1
k_carb_r = 6.5; //h-1.mMB-1

//r_pa
k_pa = 4500; //mM-1.h-1.mMB-1
k_par = 0.6;//h-1.mMB-1

//r_pep
k_pep = 436.94814;//h-1.mMB-1
k_pepr = 5.0001517;//h-1.mMB-1

//r_biom
k_biom = 21795.92; //mM-2.h-1.mMB-1

//////////////////////////////////////////////////
///////////Other parameters////////////////////
/////////////////////////////////////////////////

intensites_max = 1230.3795; //mumol.m-2.s-1
D = 0.0408333; //h-1
Sin = 0.287; //mmol.L-1

//////////////////////////////////////////////////
///////////Initial conditions/////////////////////
//////////////////////////////////////////////////
Ksi0=zeros(nb_metabolites,1);

Ksi0(X) = 28.5/M_C;

Ksi0(Light) = 0;
Ksi0(CO2)= 0;
Ksi0(H2O) = 0;
Ksi0(Pi) = 0;
Ksi0(GAP) = 0.0005*Ksi0(X)/nb_C(GAP);
Ksi0(O2) = 0;
Ksi0(CARB) = 0.37*Ksi0(X)/nb_C(CARB);
Ksi0(ATP) = 0;
Ksi0(ADP) = 0/3;
Ksi0(H) = 0;
Ksi0(NAD) = 0;
Ksi0(NADH) = 0/10;
Ksi0(PEP) = 0.003*Ksi0(X)/nb_C(PEP);
Ksi0(NADPH) = 0;
Ksi0(PA) = 0.20*Ksi0(X)/nb_C(PA);
Ksi0(NADP) = 0;
Ksi0(G6P) = 0.03*Ksi0(X)/nb_C(G6P);
Ksi0(SO4) = 0;
Ksi0(NO3) = 1.6/(nb_N(NO3)*M_N);
Ksi0(Mg2) = 0;
Ksi0(B) = (Ksi0(X)-Ksi0(PA)*nb_C(PA)-Ksi0(CARB)*nb_C(CARB))/(nb_C(B));

//////////////////////////////////////////////////
/////////Differential equations model////////////
////////////////////////////////////////////////

//ODE system
function Ksidot=tiso_reduce(t, Ksi)

    //compute light intensity
    time2 = pmodulo(t,24);
    if ((time2>0)&(time2<12)) then
        I = 0;
    else
        I = intensites_max * sin(%pi*(time2-12)/12)^2;
    end
    
    //compute rates
    rates = zeros(nb_reactions,1);
    rates(r_photo) = eff_max*I;
    rates(r_g6p_from_gap) = k_g6p_from_gap*Ksi(GAP);
    rates(r_gap_from_g6p) = k_gap_from_g6p*Ksi(G6P);
    rates(r_carb) = k_carb*Ksi(G6P) - k_carb_r*Ksi(CARB);
    rates(r_pa) = k_pa*Ksi(GAP)*Ksi(PEP) - k_par*Ksi(PA);
    rates(r_pep) =  k_pep*Ksi(GAP) - k_pepr*Ksi(PEP);
    rates(r_biom) = k_biom*Ksi(PEP)*Ksi(G6P)*Ksi(NO3);
    
    //ode system or rates
    if (called_by_ode==1) // If function is called by ode ...
        Ksidot(1:X-1) = Stoich_mat(1:X-1,:)*rates*Ksi(B) - D*Ksi(1:X-1) ;
        Ksidot(X) = nb_C(B)*Ksidot(B) + nb_C(CARB)*Ksidot(CARB) + nb_C(PA)*Ksidot(PA) + nb_C(GAP)*Ksidot(GAP) + nb_C(G6P)*Ksidot(G6P)+nb_C(PEP)*Ksidot(PEP);
        Ksidot(NO3) = Stoich_mat(NO3,:)*rates*Ksi(B) - D*Ksi(NO3) + D*Sin;
    else
        Ksidot = rates*Ksi(B); 
    end
endfunction  

//Solve the ODE system
called_by_ode = 1;
Ksi=ode("stiff",Ksi0,t_start,t,list(tiso_reduce))

//Get the rates
called_by_ode = 0;
rates = zeros(nb_reactions, size(t,2));
for ind = 1:size(Ksi,2)
    rates(:,ind) = tiso_reduce(t(ind),Ksi(:,ind));
end


////////////////////////////////////////////////////
//////////////////////Plots/////////////////////////
////////////////////////////////////////////////////

//Plot Internal metabolites Carbon quota
figure("Figure_name", "Simulation model vs experimental data internal metabolites carbon quotas","BackgroundColor",[1,1,1]);

clf()
subplot(231)
plot2d(t,Ksi(GAP,:)./Ksi(X,:)*nb_C(GAP))
xtitle("GAP C quota","time (h)","GAP C quota (gC/gC)")

subplot(232)
plot2d(t,Ksi(G6P,:)./Ksi(X,:)*nb_C(G6P))
xtitle("G6P C quota","time (h)","G6P C quota (gC/gC)")

subplot(233)
plot2d(t,Ksi(CARB,:)./Ksi(X,:)*nb_C(CARB))
plot(t_CARB,d_CARB,'r*');
plot(t_CARB2,d_CARB2,'g*');
xtitle("CARB C quota","time (h)","CARB C quota (gC/gC)");

subplot(234)
plot2d(t,Ksi(PEP,:)./Ksi(X,:)*nb_C(PEP))
xtitle("PEP C quota","time (h)","PEP C quota (gC/gC)")

subplot(235)
plot2d(t,Ksi(PA,:)./Ksi(X,:)*nb_C(PA))
plot(t_PA,d_PA,'r*');
plot(t_PA2,d_PA2,'g*');
xtitle("PA C quota","time (h)","PA C quota (gC/gC)");

subplot(236)
plot2d(t,Ksi(B,:)./Ksi(X,:)*nb_C(B))
plot(t_B,d_B,'r*');
plot(t_B2,d_B2,'g*');
xtitle("B C quota","time (h)","B (gC/gC)");

//Plot Total Biomass X (N and C)
figure("Figure_name", "Simulation model vs experimental data Total biomass X","BackgroundColor",[1,1,1]);
clf()
subplot(211)
plot2d(t,Ksi(X,:)*nb_C(X)*M_C)
plot(t_X, d_X,'r*');
plot(t_X2, d_X2,'g*');
xtitle("Carbon Biomasse X","time (h)","X mgC.L-1")

subplot(212)
plot2d(t,(Ksi(B,:)*nb_N(B)*M_N))
plot(t_N, d_N,'r*');
plot(t_N2, d_N2,'g*');
xtitle("Nitrogen Biomasse N","time (h)","X mgN.L-1")

//Plot Functional Biomass B (N and C)
figure("Figure_name", "Simulation model vs experimental data Functional biomass B","BackgroundColor",[1,1,1]);
clf()
subplot(211)
plot2d(t,Ksi(B,:)*nb_C(B)*M_C)
d_X_bis = interp1(t_X,d_X,t_B,'linear');
d_X2_bis = interp1(t_X2,d_X2,t_B2,'linear');
plot(t_B, d_B.*d_X_bis,'r*');
plot(t_B2, d_B2.*d_X2_bis,'g*');
xtitle("Carbon mass B","time (h)","B (mg C.L-1)")

subplot(212)
plot2d(t,(Ksi(B,:)*nb_N(B)*M_N))
plot(t_N, d_N,'r*');
plot(t_N2, d_N2,'g*');
xtitle("Nitrogen mass B","time (h)","B (mg N.L-1)")

//Plot Chlorophyll
figure("Figure_name", "Simulation model vs experimental data chlorophyll","BackgroundColor",[1,1,1]);
clf()
Chl = Ksi(B,:)*0.0022*868*1000;
plot(t,Chl);
plot(t_Chl, d_Chl,'r*');
plot(t_Chl2, d_Chl2,'g*');
xtitle("Cinétique chlorophyll","time (h)","Chl (ug.L-1)")

//Plot kinetic rates
figure("Figure_name", "Simulation model kinetic rates","BackgroundColor",[1,1,1]);
clf()
subplot(241)
plot2d(t(:),rates(r_photo,:))
xtitle("Photosynthesis (h-1)","time (h)","r_photo (mmol.(mmol B.L-1)-1.h-1)")

subplot(242)
plot2d(t(:)/24,rates(r_g6p_from_gap,:))
xtitle("G6P from GAP","time (h)","r_g6p_from_gap (mmol.(mmol B.L-1)-1.h-1)")

subplot(243)
plot2d(t(:)/24,rates(r_gap_from_g6p,:))
xtitle("GAP from G6P","time (h)","r_gap_from_g6p (mmol.(mmol B.L-1)-1.h-1)")

subplot(244)
plot2d(t(:)/24,rates(r_carb,:))
xtitle("Carbohydrates","time (h)","r_carb (mmol.(mmol B.L-1)-1.h-1)")

subplot(245)
plot2d(t(:)/24,rates(r_pep,:))
xtitle("GAP to PEP","time (h)","r_pep (mmol.(mmol B.L-1)-1.h-1)")

subplot(246)
plot2d(t(:)/24,rates(r_pa,:))
xtitle("Lipids","time (h)","r_pa (mmol.(mmol B.L-1)-1.h-1)")

subplot(247)
plot2d(t(:)/24,rates(r_biom,:))
xtitle("Functional Biomass B","time (h)","r_biom (mmol.(mmol B.L-1)-1.h-1)")

//Plot O2/CO2 ratio
figure("Figure_name", "Simulation model O2/CO2 ratio","BackgroundColor",[1,1,1]);
clf()
ratio_prod_O2_CO2 = (Stoich_mat(O2,:)*rates)./(-Stoich_mat(CO2,:)*rates);

plot(t,ratio_prod_O2_CO2);
xtitle("O2/CO2 ratio","time (h)","O2/CO2 ratio((mmol.h-1)/(mmol.h-1))")
