# Supplementary material for: DRUM: A New Framework for Metabolic Modeling under Non-Balanced Growth. Application to the Carbon Metabolism of Unicellular Microalgae
Source: PLoS One. 2014 Aug 8;9(8):e104499. doi: 10.1371/journal.pone.0104499 (PMC4126706; doi:10.1371/journal.pone.0104499)
Supplement: File S3 — Experimental data of continuous cultures of Tisochrysis Lutea . (XLS) [file pone.0104499.s008.xls]

## Sheet: data
Variable	Time Carbon C1	Carbon C1	Time Carbon C2	Carbon C2	Time Carbohydrates C1	Carbohydrates C1	Time Carbohydrates C2	Carbohydrates C2	Time Dilution rate C1	Dilution rate C1	Time Dilution rate C2	Dilution rate C2	Time Light intensity	Light intensity	Time Nitrogen C1	Nitrogen C1	Time Nitrogen C2	Nitrogen C2	Time Neutral Lipids C1	Neutral Lipids C1	Time Neutral Lipids C2	Neutral Lipids C2	Time Incoming nitrates C1	Incoming nitrates C1	Time Incoming nitrates C2	Incoming nitrates C2	Time Chlorophyll C1	Chlorophyll C1	Time Chlorophyll C2	Chlorophyll C2	Time Carbohydrates Quota C1	Carbohydrates quota C1	Time Carbohydrates quota C2	Carbohydrates quota C2	Time Lipids quota C1	Lipids quota C1	Time Lipids quota C2	Lipids quota C2
Unit	hours	gC.m-3	hours	gC.m-3	hours	gC.m-3	hours	gC.m-3	hours	days-1	hours	days-1	hours	mumol.m-2.s-1	hours	gN.m-3	hours	gN.m-3	hours	no Unit	hours	no Unit	hours	gN.m-3	hours	gN.m-3	hours	mg.m-3	hours	mg.m-3	hours	gC.gC	hours	gC.gC	hours	gC.gC	hours	gC.gC
Values	1.27667	26.7232	1.27667	24.6782	1.77667	10.0584	0.86	9.68964	0.870278	1.01454	1.06472	1.04166	0.114167	32.8422	1.27667	2.55864	1.27667	2.29909	0.86	4.03735	0.943333	2.1439	0.0266667	4.018	0.0266667	4.018	0.11	408.972	0.11	259.592	1.77667	0.376392	1.77667	0.297017	0.86	0.196405	0.943333	0.112937
	3.52667	24.0527	3.52667	21.1327	3.36	8.47968	2.61	7.68009	2.87028	0.994014	3.06472	1.01786	0.131111	29.6488	3.52667	2.42909	3.52667	2.12091	2.61	3.20004	2.69333	3.27942	0.193333	4.018	0.193333	4.018	2.11	295.3	2.11	253.291	3.36	0.352545	3.36	0.288822	2.61	0.172955	2.69333	0.201736
	5.34333	21.8073	5.34333	18.3691	5.11	6.48024	4.61	6.49082	4.80889	0.974301	5.00333	0.998864	0.147778	29.6423	5.34333	2.29909	5.34333	1.86182	4.61	2.70451	4.69333	2.33587	0.36	4.018	0.36	4.018	4.11	281.709	4.11	246.948	5.11	0.29716	6.77667	0.255442	4.61	0.161224	4.69333	0.165312
	7.02667	20.3568	7.02667	16.6355	6.77667	6.36642	6.44333	5.19647	6.80861	0.959592	7.00306	0.998346	0.164444	29.6448	7.02667	2.25909	7.02667	1.83	6.44333	2.16519	6.52667	1.97723	0.526667	4.018	0.526667	4.018	6.11	270.589	6.11	216.224	6.77667	0.312742	10.9433	0.177261	6.44333	0.138271	6.52667	0.154513
	11.1933	16.865	11.1933	13.4691	12.9433	2.7788	10.5267	3.67778	8.80861	0.94	9.00306	0.9724	0.181111	29.6482	11.1933	2.14591	11.1933	1.63545	10.5267	1.53241	10.61	1.12794	0.693333	4.018	0.693333	4.018	12.11	268.117	10.11	198.926	12.9433	0.18187	12.9433	0.140269	10.5267	0.118122	10.61	0.108866
	13.11	15.2791	13.11	11.8664	14.61	2.65143	12.6933	1.62894	10.8086	1.00044	11.0031	1.0411	0.197778	29.6477	13.11	2.14545	13.11	1.61909	12.6933	0.678726	12.6933	0.7887	0.86	4.018	0.86	4.018	18.11	289.122	14.11	225.285	14.61	0.147276	14.61	0.152834	12.6933	0.0577484	12.6933	0.0864047
	14.7767	18.0032	14.7767	13.7127	21.7767	10.4385	14.36	1.50347	12.8086	0.980477	13.0031	1.01732	0.214444	29.6504	14.7767	2.48545	14.7767	1.83	14.36	0.626447	14.4433	0.559722	1.02667	4.018	1.02667	4.018			18.11	214.988	21.7767	0.334498	21.7767	0.364221	14.36	0.0452354	14.4433	0.053063
	18.9433	25.8423	21.9433	27.6918			18.5267	6.92993	14.8086	0.972498	15.0031	1.00081	0.231389	29.6483	18.9433	2.79318	21.9433	2.57455	18.5267	2.88747	18.61	2.32463	1.19333	4.018	1.19333	4.018			21.11	304.196					18.5267	0.145255	21.6933	0.119187
	21.9433	31.2064					21.61	9.72337	16.81	0.94	17.0047	0.974739	0.248056	29.6471	21.9433	2.92273			21.61	4.05141	21.6933	2.53884	1.36	4.018	1.36	4.018									21.61	0.168774
									18.8086	0.972554	19.0033	1.01238	0.264722	29.6465									1.52667	4.018	1.52667	4.018
									20.8086	1.0116	21.0031	0.974739	0.281389	29.6417									1.69333	4.018	1.69333	4.018
									22.8086	1.01548	23.0033	0.974739	0.298056	29.6407									1.86	4.018	1.86	4.018
													0.314722	29.6392									2.02667	4.018	2.02667	4.018
													0.331389	29.6435									2.19333	4.018	2.19333	4.018
													0.348056	29.642									2.36	4.018	2.36	4.018
													0.364722	29.6425									2.52667	4.018	2.52667	4.018
													0.381389	29.6444									2.69333	4.018	2.69333	4.018
													0.398333	29.643									2.86	4.018	2.86	4.018
													0.415	29.6467									3.02667	4.018	3.02667	4.018
													0.431667	29.6448									3.19333	4.018	3.19333	4.018
													0.448333	29.647									3.36	4.018	3.36	4.018
													0.465	29.6434									3.52667	4.018	3.52667	4.018
													0.481667	29.6382									3.69333	4.018	3.69333	4.018
													0.498333	29.6411									3.86	4.018	3.86	4.018
													0.515	29.6379									4.02667	4.018	4.02667	4.018
													0.531667	29.639									4.19333	4.018	4.19333	4.018
													0.548611	29.6398									4.36	4.018	4.36	4.018
													0.565278	29.6438									4.52667	4.018	4.52667	4.018
													0.581944	29.6474									4.69333	4.018	4.69333	4.018
													0.598611	29.6411									4.86	4.018	4.86	4.018
													0.615278	29.6416									5.02667	4.018	5.02667	4.018
													0.631944	29.644									5.19333	4.018	5.19333	4.018
													0.648611	29.6444									5.36	4.018	5.36	4.018
													0.665278	29.6466									5.52667	4.018	5.52667	4.018
													0.682222	29.65									5.69333	4.018	5.69333	4.018
													0.698889	29.6528									5.86	4.018	5.86	4.018
													0.715556	29.6487									6.02667	4.018	6.02667	4.018
													0.732222	29.6509									6.19333	4.018	6.19333	4.018
													0.748889	29.6537									6.36	4.018	6.36	4.018
													0.765833	29.6481									6.52667	4.018	6.52667	4.018
													0.7825	29.6439									6.69333	4.018	6.69333	4.018
													0.799167	29.6447									6.86	4.018	6.86	4.018
													0.815833	29.6425									7.02667	4.018	7.02667	4.018
													0.8325	29.6432									7.19333	4.018	7.19333	4.018
													0.849167	29.6434									7.36	4.018	7.36	4.018
													0.865833	29.6404									7.52667	4.018	7.52667	4.018
													0.8825	29.6428									7.69333	4.018	7.69333	4.018
													0.899167	29.6413									7.86	4.018	7.86	4.018
													0.916111	29.6432									8.02667	4.018	8.02667	4.018
													0.932778	29.6442									8.19333	4.018	8.19333	4.018
													0.949444	29.645									8.36	4.018	8.36	4.018
													0.966111	29.6447									8.52667	4.018	8.52667	4.018
													0.982778	29.6431									8.69333	4.018	8.69333	4.018
													0.999444	29.6458									8.86	4.018	8.86	4.018
													1.01611	29.6457									9.02667	4.018	9.02667	4.018
													1.03278	29.643									9.19333	4.018	9.19333	4.018
													1.04944	29.6405									9.36	4.018	9.36	4.018
													1.06639	29.643									9.52667	4.018	9.52667	4.018
													1.08306	29.6451									9.69333	4.018	9.69333	4.018
													1.09972	29.6428									9.86	4.018	9.86	4.018
													1.11639	29.6489									10.0267	4.018	10.0267	4.018
													1.13306	29.6461									10.1933	4.018	10.1933	4.018
													1.14972	29.7006									10.36	4.018	10.36	4.018
													1.16639	29.7879									10.5267	4.018	10.5267	4.018
													1.18306	29.7877									10.6933	4.018	10.6933	4.018
													1.19972	29.7884									10.86	4.018	10.86	4.018
													1.21639	29.7871									11.0267	4.018	11.0267	4.018
													1.23333	29.7928									11.1933	4.018	11.1933	4.018
													1.25	29.7851									11.36	4.018	11.36	4.018
													1.26667	29.7896									11.5267	4.018	11.5267	4.018
													1.28333	29.7921									11.6933	4.018	11.6933	4.018
													1.3	29.7895									11.86	4.018	11.86	4.018
													1.31667	29.7919									12.0267	4.018	12.0267	4.018
													1.33333	29.7893									12.1933	4.018	12.1933	4.018
													1.35	29.7858									12.36	4.018	12.36	4.018
													1.36694	29.7878									12.5267	4.018	12.5267	4.018
													1.38361	29.7786									12.6933	4.018	12.6933	4.018
													1.40028	29.7813									12.86	4.018	12.86	4.018
													1.41694	29.7787									13.0267	4.018	13.0267	4.018
													1.43361	29.7833									13.1933	4.018	13.1933	4.018
													1.45028	29.7875									13.36	4.018	13.36	4.018
													1.46694	29.7897									13.5267	4.018	13.5267	4.018
													1.48361	29.7852									13.6933	4.018	13.6933	4.018
													1.50028	29.7872									13.86	4.018	13.86	4.018
													1.51722	29.7878									14.0267	4.018	14.0267	4.018
													1.53389	29.7872									14.1933	4.018	14.1933	4.018
													1.55056	29.7886									14.36	4.018	14.36	4.018
													1.56722	29.6672									14.5267	4.018	14.5267	4.018
													1.58389	29.6277									14.6933	4.018	14.6933	4.018
													1.60056	29.6294									14.86	4.018	14.86	4.018
													1.61722	29.6286									15.0267	4.018	15.0267	4.018
													1.63417	29.6348									15.1933	4.018	15.1933	4.018
													1.65083	29.6314									15.36	4.018	15.36	4.018
													1.6675	29.6279									15.5267	4.018	15.5267	4.018
													1.68417	29.6303									15.6933	4.018	15.6933	4.018
													1.70083	29.6252									15.86	4.018	15.86	4.018
													1.7175	29.6308									16.0267	4.018	16.0267	4.018
													1.73417	29.6312									16.1933	4.018	16.1933	4.018
													1.75111	29.6307									16.36	4.018	16.36	4.018
													1.76778	29.6313									16.5267	4.018	16.5267	4.018
													1.78444	29.6313									16.6933	4.018	16.6933	4.018
													1.80111	29.6691									16.86	4.018	16.86	4.018
													1.81778	29.6805									17.0267	4.018	17.0267	4.018
													1.83444	29.6735									17.1933	4.018	17.1933	4.018
													1.85111	29.6778									17.36	4.018	17.36	4.018
													1.86806	29.679									17.5267	4.018	17.5267	4.018
													1.88472	29.6803									17.6933	4.018	17.6933	4.018
													1.90139	29.6849									17.86	4.018	17.86	4.018
													1.91806	29.6805									18.0267	4.018	18.0267	4.018
													1.93472	29.6861									18.1933	4.018	18.1933	4.018
													1.95139	29.6685									18.36	4.018	18.36	4.018
													1.96806	29.6672									18.5267	4.018	18.5267	4.018
													1.98472	29.6653									18.6933	4.018	18.6933	4.018
													2.00139	29.6749									18.86	4.018	18.86	4.018
													2.01806	29.6742									19.0267	4.018	19.0267	4.018
													2.035	29.6714									19.1933	4.018	19.1933	4.018
													2.05167	29.6637									19.36	4.018	19.36	4.018
													2.06833	29.6784									19.5267	4.018	19.5267	4.018
													2.085	29.6752									19.6933	4.018	19.6933	4.018
													2.10167	29.6777									19.86	4.018	19.86	4.018
													2.11833	29.6691									20.0267	4.018	20.0267	4.018
													2.135	29.678									20.1933	4.018	20.1933	4.018
													2.15167	29.6782									20.36	4.018	20.36	4.018
													2.16861	29.6792									20.5267	4.018	20.5267	4.018
													2.18528	29.6326									20.6933	4.018	20.6933	4.018
													2.20194	29.6309									20.86	4.018	20.86	4.018
													2.21861	29.6371									21.0267	4.018	21.0267	4.018
													2.23528	29.635									21.1933	4.018	21.1933	4.018
													2.25194	29.6338									21.36	4.018	21.36	4.018
													2.26861	29.6375									21.5267	4.018	21.5267	4.018
													2.28528	29.6374									21.6933	4.018	21.6933	4.018
													2.30194	29.6379									21.86	4.018	21.86	4.018
													2.31889	29.6422									22.0267	4.018	22.0267	4.018
													2.33556	29.646									22.1933	4.018	22.1933	4.018
													2.35222	29.6518									22.36	4.018	22.36	4.018
													2.36889	29.6411									22.5267	4.018	22.5267	4.018
													2.38556	29.6454									22.6933	4.018	22.6933	4.018
													2.4025	29.6485									22.86	4.018	22.86	4.018
													2.41917	29.6435									23.0267	4.018	23.0267	4.018
													2.43583	29.6353									23.1933	4.018	23.1933	4.018
													2.4525	29.6474									23.36	4.018	23.36	4.018
													2.46917	29.6504									23.5267	4.018	23.5267	4.018
													2.48583	29.6529									23.6933	4.018	23.6933	4.018
													2.5025	29.6547									23.86	4.018	23.86	4.018
													2.51944	29.6498
													2.53611	29.6493
													2.55278	29.6411
													2.56944	29.6519
													2.58611	29.6558
													2.60278	29.6528
													2.61944	29.6562
													2.63611	29.6532
													2.65278	29.6521
													2.66972	29.6471
													2.68639	29.6434
													2.70306	29.65
													2.71972	29.6458
													2.73639	29.6484
													2.75306	29.6486
													2.76972	29.645
													2.78667	29.6356
													2.80333	29.6425
													2.82	29.6405
													2.83667	29.6442
													2.85333	29.6483
													2.87	29.6479
													2.88667	29.6416
													2.90361	29.6455
													2.92028	29.6419
													2.93694	29.6348
													2.95361	29.648
													2.97028	29.6436
													2.98694	29.6441
													3.00361	29.6438
													3.02028	29.6423
													3.03722	29.6379
													3.05389	29.6361
													3.07056	29.641
													3.08722	29.6442
													3.10389	29.6469
													3.12056	29.6411
													3.13722	29.6507
													3.15389	29.6485
													3.17083	29.6488
													3.1875	29.6444
													3.20417	29.6471
													3.22083	29.6452
													3.2375	29.6395
													3.25417	29.6356
													3.27111	29.6376
													3.28778	29.6412
													3.30444	29.6363
													3.32111	29.6361
													3.33778	29.6379
													3.35444	29.6356
													3.37111	29.6356
													3.38806	29.6377
													3.40472	29.6364
													3.42139	29.6349
													3.43806	29.6337
													3.45472	29.6348
													3.47139	29.6367
													3.48806	29.6348
													3.50472	29.6356
													3.52167	29.6354
													3.53833	29.6389
													3.555	29.6395
													3.57167	29.6353
													3.58833	29.6373
													3.605	29.641
													3.62167	29.6433
													3.63861	29.642
													3.65528	29.6388
													3.67194	29.6409
													3.68861	29.6379
													3.70528	29.6404
													3.72194	29.6408
													3.73861	29.6422
													3.75528	29.6435
													3.77194	29.6365
													3.78861	29.6436
													3.80528	29.6416
													3.82222	29.6395
													3.83889	29.6399
													3.85556	29.6413
													3.87222	29.6359
													3.88889	29.6355
													3.90556	29.6377
													3.92222	29.641
													3.93917	29.6396
													3.95583	29.6378
													3.9725	29.6344
													3.98917	29.6354
													4.00583	29.6382
													4.0225	29.6358
													4.03917	29.6368
													4.05583	29.6361
													4.07278	29.6317
													4.08944	29.6336
													4.10611	29.6338
													4.12278	29.6327
													4.13944	29.6313
													4.15611	29.6361
													4.17278	29.6365
													4.18944	29.6359
													4.20639	29.6365
													4.22306	29.6336
													4.23972	29.6363
													4.25639	29.6377
													4.27306	29.6366
													4.28972	29.6373
													4.30639	29.6329
													4.32306	29.6337
													4.33972	29.6313
													4.35639	29.636
													4.37306	29.6343
													4.39	29.6413
													4.40667	29.6377
													4.42333	29.6359
													4.44	29.6348
													4.45667	29.6338
													4.47333	29.6329
													4.49	29.6299
													4.50667	29.6367
													4.52333	29.6358
													4.54028	29.6389
													4.55694	29.6385
													4.57361	29.64
													4.59028	29.6417
													4.60694	29.6447
													4.62361	29.6447
													4.64056	29.6411
													4.65722	29.6377
													4.67389	29.6363
													4.69056	29.6366
													4.70722	29.6381
													4.72389	29.6372
													4.74056	29.6347
													4.75722	29.6312
													4.77389	29.632
													4.8075	29.6391
													4.82417	29.6387
													4.84083	29.6434
													4.8575	29.639
													4.87417	29.6431
													4.89083	29.6482
													4.9075	29.6445
													4.92417	29.6383
													4.94083	29.636
													4.9575	29.6398
													4.97444	29.6417
													4.99111	29.6427
													5.00778	29.6405
													5.02444	29.6395
													5.04111	29.6402
													5.05778	29.6363
													5.07444	29.6395
													5.09111	29.6421
													5.10778	29.6395
													5.12444	29.6422
													5.14111	29.643
													5.15806	29.6416
													5.17472	29.6496
													5.19139	29.6455
													5.20806	29.6474
													5.22472	29.645
													5.24139	29.6448
													5.25806	29.6432
													5.27472	29.6498
													5.29139	29.6516
													5.30833	29.6521
													5.325	29.6496
													5.34167	29.6428
													5.35833	29.642
													5.375	29.6403
													5.39194	29.638
													5.40861	29.6419
													5.42528	29.6376
													5.44194	29.6389
													5.45861	29.6406
													5.47528	29.6414
													5.49194	29.641
													5.50861	29.6343
													5.52556	29.637
													5.54222	29.6355
													5.55889	29.6337
													5.57556	29.6423
													5.59222	29.6382
													5.60889	29.6383
													5.62556	29.6349
													5.64222	29.6376
													5.65889	29.6404
													5.67583	29.6403
													5.6925	29.6401
													5.70917	29.6409
													5.72583	29.6405
													5.7425	29.6414
													5.75917	29.6417
													5.77583	29.6457
													5.79278	29.6421
													5.80944	29.6425
													5.82611	29.6423
													5.84278	29.6435
													5.85944	29.6419
													5.87611	29.6391
													5.89278	29.6413
													5.90944	29.6466
													5.92611	29.649
													5.94306	29.6519
													5.95972	29.6532
													5.97639	29.6485
													5.99306	29.6495
													6.00972	29.6491
													6.02639	29.645
													6.04306	29.6518
													6.06	29.6478
													6.07667	29.6478
													6.09333	29.6469
													6.11	29.6487
													6.12667	29.6426
													6.14333	29.6506
													6.16	29.6527
													6.17667	29.6516
													6.19333	29.6553
													6.21028	29.6431
													6.22694	29.6516
													6.24361	29.6546
													6.26028	29.6429
													6.27694	29.6459
													6.29361	29.6482
													6.31028	29.6542
													6.32694	29.6517
													6.34389	29.6524
													6.36056	29.6502
													6.37722	29.6594
													6.39389	29.6591
													6.41056	29.6591
													6.42722	29.6502
													6.44389	29.6485
													6.46083	29.645
													6.4775	29.6504
													6.49417	29.6489
													6.51083	29.6496
													6.5275	29.6376
													6.54417	29.6429
													6.56083	29.6425
													6.57778	29.6441
													6.59444	29.648
													6.61111	29.6403
													6.62778	29.646
													6.64444	29.6476
													6.66111	29.6496
													6.67778	29.6405
													6.69444	29.6375
													6.71111	29.6408
													6.72778	29.6361
													6.74472	29.6367
													6.76139	29.6428
													6.77806	29.6428
													6.79472	29.6457
													6.81139	29.6497
													6.82806	29.6496
													6.84472	29.6426
													6.86139	29.6455
													6.87833	29.6418
													6.895	29.6415
													6.91167	29.6419
													6.92833	29.6502
													6.945	29.6528
													6.96167	29.6437
													6.97833	29.6449
													6.99528	29.6467
													7.01194	29.6428
													7.02861	29.6478
													7.04528	29.6469
													7.06194	29.6497
													7.07861	29.6506
													7.09556	29.6504
													7.11222	29.6482
													7.12889	29.6454
													7.14556	29.6454
													7.16222	29.65
													7.17889	29.6456
													7.19556	29.6454
													7.21222	29.6464
													7.22917	29.6435
													7.24583	29.6441
													7.2625	29.6456
													7.27917	29.6434
													7.29583	29.6426
													7.3125	29.6449
													7.32917	29.6433
													7.34583	29.6486
													7.3625	29.6464
													7.37917	29.6437
													7.39611	29.6471
													7.41278	29.6447
													7.42944	29.6403
													7.44611	29.6483
													7.46278	29.6429
													7.47944	29.6418
													7.49639	29.6475
													7.51306	29.6451
													7.52972	29.6483
													7.54639	29.6491
													7.56306	29.6487
													7.57972	29.6477
													7.59639	29.6496
													7.61333	29.6502
													7.63	29.6517
													7.64667	29.6501
													7.66333	29.6523
													7.68	29.6509
													7.69667	29.6518
													7.71361	29.6525
													7.73028	29.6458
													7.74694	29.6474
													7.76361	29.6441
													7.78028	29.6464
													7.79694	29.6452
													7.81361	29.6469
													7.83056	29.6478
													7.84722	29.6472
													7.86389	29.6483
													7.88056	29.652
													7.89722	29.6497
													7.91389	29.6419
													7.93056	29.6409
													7.94722	29.647
													7.96417	29.6465
													7.98083	29.6477
													7.9975	29.6474
													8.01417	29.6491
													8.03083	29.6446
													8.0475	29.6446
													8.06417	29.6434
													8.08083	29.6449
													8.09778	29.6477
													8.11444	29.6472
													8.13111	29.6478
													8.14778	29.6464
													8.16444	29.6466
													8.18111	29.644
													8.19778	29.6464
													8.21444	29.6473
													8.23111	29.6464
													8.24806	29.6423
													8.26472	29.6471
													8.28139	29.6435
													8.29806	29.6437
													8.31472	29.6454
													8.33139	29.6457
													8.34833	29.6451
													8.365	29.6478
													8.38167	29.647
													8.39833	29.6433
													8.415	29.6457
													8.43167	29.6457
													8.44833	29.6469
													8.465	29.6491
													8.48167	29.6541
													8.49861	29.6496
													8.51528	29.6478
													8.53194	29.6471
													8.54861	29.6447
													8.56528	29.645
													8.58194	29.6458
													8.59861	29.6469
													8.61556	29.6481
													8.63222	29.6452
													8.64889	29.6464
													8.66556	29.6467
													8.68222	29.6432
													8.69889	29.6477
													8.71556	29.6452
													8.7325	29.6483
													8.74917	29.6463
													8.76583	29.6459
													8.7825	29.6423
													8.79917	29.643
													8.81583	29.6437
													8.83278	29.6429
													8.84944	29.6456
													8.86611	29.6455
													8.88278	29.6404
													8.89944	29.6415
													8.91611	29.6377
													8.93278	29.6388
													8.94944	29.6421
													8.96611	29.6414
													8.98278	29.6404
													8.99944	29.6403
													9.01611	29.6357
													9.03306	29.6385
													9.04972	29.6436
													9.06639	29.6422
													9.08306	29.6453
													9.09972	29.6455
													9.11639	29.6457
													9.13333	29.6425
													9.15	29.6432
													9.16667	29.6421
													9.18333	29.6398
													9.2	29.6374
													9.21667	29.6402
													9.23333	29.6382
													9.25	29.639
													9.26667	29.6436
													9.28333	29.6404
													9.3	29.6416
													9.31667	29.6449
													9.33333	29.6458
													9.35	29.6445
													9.36667	29.6469
													9.38361	29.644
													9.40028	29.6432
													9.41694	29.6427
													9.43361	29.6455
													9.45028	29.6408
													9.46694	29.6409
													9.48361	29.6417
													9.50028	29.6403
													9.51694	29.6405
													9.53361	29.6443
													9.55028	29.6465
													9.56694	29.6465
													9.58389	29.6481
													9.60056	29.6445
													9.61722	29.6432
													9.63389	29.6456
													9.65056	29.6443
													9.66722	29.6459
													9.68389	29.6405
													9.70083	29.6408
													9.7175	29.6415
													9.73417	29.6397
													9.75083	29.6417
													9.7675	29.6446
													9.78417	29.6428
													9.80083	29.6447
													9.8175	29.643
													9.83417	29.6434
													9.85083	29.6458
													9.8675	29.6454
													9.88444	29.6474
													9.90111	29.6492
													9.91778	29.6457
													9.93444	29.6476
													9.95111	29.6443
													9.96778	29.6375
													9.98444	29.6422
													10.0011	29.6396
													10.0178	29.6412
													10.0347	29.6445
													10.0514	29.6413
													10.0681	29.6425
													10.0847	29.6399
													10.1014	29.6447
													10.1181	29.6469
													10.1347	29.6435
													10.1517	29.6429
													10.1683	29.6399
													10.185	29.6425
													10.2017	29.6451
													10.2183	29.6448
													10.235	29.6462
													10.2517	29.643
													10.2686	29.6396
													10.2853	29.6507
													10.3019	29.6511
													10.3186	29.6516
													10.3356	29.6513
													10.3522	29.6514
													10.3689	29.6488
													10.3856	29.6422
													10.4022	29.645
													10.4189	29.6519
													10.4356	29.6499
													10.4525	29.6511
													10.4692	29.6501
													10.4858	29.653
													10.5025	29.6484
													10.5192	29.6451
													10.5358	29.6414
													10.5525	29.6421
													10.5692	29.6447
													10.5861	29.6461
													10.6028	29.649
													10.6194	29.6454
													10.6361	29.6374
													10.6528	29.6279
													10.6697	29.6408
													10.6864	29.6445
													10.7031	29.6432
													10.7197	29.6452
													10.7364	29.6396
													10.7531	29.6431
													10.7697	29.6437
													10.7864	29.6361
													10.8031	29.6368
													10.82	29.6345
													10.8367	29.6401
													10.8533	29.6378
													10.87	29.6408
													10.8867	29.6387
													10.9033	29.6413
													10.92	29.6422
													10.9367	29.6402
													10.9533	29.6408
													10.97	29.6409
													10.9867	29.6462
													11.0036	29.6435
													11.0203	29.6375
													11.0369	29.6379
													11.0536	29.6423
													11.0703	29.6438
													11.0872	29.6428
													11.1039	29.6452
													11.1206	29.6452
													11.1372	29.6436
													11.1539	29.6458
													11.1706	29.6432
													11.1872	29.6443
													11.2039	29.6489
													11.2206	29.6465
													11.2375	29.644
													11.2542	29.6428
													11.2708	29.6393
													11.2875	29.6398
													11.3042	29.6368
													11.3208	29.6388
													11.3375	29.6384
													11.3542	29.6397
													11.3708	29.6429
													11.3878	29.6397
													11.4044	29.6367
													11.4211	29.6393
													11.4378	29.6426
													11.4544	29.6321
													11.4711	29.6278
													11.4878	29.6265
													11.5044	29.6291
													11.5214	29.6264
													11.5381	29.6252
													11.5547	29.6243
													11.5714	29.6257
													11.5881	29.6238
													11.6047	29.624
													11.6214	29.6266
													11.6381	29.6279
													11.655	29.6308
													11.6717	29.6304
													11.6883	29.6339
													11.705	29.6304
													11.7217	29.6273
													11.7383	29.6205
													11.755	29.6237
													11.7717	29.6234
													11.7883	29.6252
													11.8053	29.6253
													11.8219	29.6277
													11.8386	29.6262
													11.8553	29.6281
													11.8719	29.6291
													11.8886	29.626
													11.9053	29.6283
													11.9219	29.6285
													11.9389	29.6275
													11.9556	29.6273
													11.9722	29.6564
													11.9889	29.7344
													12.0056	29.7131
													12.0222	29.7585
													12.0389	29.7937
													12.0556	29.8001
													12.0722	29.7988
													12.0892	29.7987
													12.1058	29.7975
													12.1225	32.4632
													12.1392	33.3853
													12.1558	33.3992
													12.1725	33.4667
													12.1892	33.5283
													12.2058	33.5087
													12.2228	33.4262
													12.2394	33.3023
													12.2561	33.3541
													12.2728	36.2814
													12.2894	36.3089
													12.3061	36.357
													12.3228	37.4764
													12.3394	39.0779
													12.3561	39.0369
													12.3731	41.0943
													12.3897	42.5752
													12.4064	43.3951
													12.4231	45.1593
													12.4397	45.5751
													12.4564	47.9674
													12.4731	48.0444
													12.4897	48.4099
													12.5067	48.7094
													12.5233	49.0165
													12.54	49.2399
													12.5567	49.4442
													12.5733	49.3533
													12.59	48.9584
													12.6067	48.6687
													12.6233	49.0923
													12.64	50.8271
													12.6569	54.0427
													12.6736	59.2256
													12.6903	63.9832
													12.7069	68.2062
													12.7236	71.9132
													12.7403	74.5142
													12.7572	75.3933
													12.7739	75.6461
													12.7906	76.3958
													12.8072	77.6787
													12.8239	79.3807
													12.8406	81.7075
													12.8572	84.122
													12.8739	86.9505
													12.8906	90.039
													12.9075	93.4156
													12.9242	96.9163
													12.9408	100.428
													12.9575	104.116
													12.9742	107.665
													12.9908	111.488
													13.0075	115.164
													13.0242	118.662
													13.0408	122.344
													13.0575	125.799
													13.0744	129.036
													13.0911	132.513
													13.1078	136.108
													13.1244	139.636
													13.1411	144.506
													13.1578	149.374
													13.1744	152.429
													13.1914	155.019
													13.2081	157.087
													13.2247	159.176
													13.2414	161.665
													13.2581	166.735
													13.2747	172.657
													13.2914	177.58
													13.3081	180.172
													13.3247	181.815
													13.3414	183.344
													13.3581	185.32
													13.375	187.883
													13.3917	190.551
													13.4083	193.462
													13.425	196.69
													13.4417	199.947
													13.4583	203.383
													13.475	207.219
													13.4917	210.871
													13.5083	214.528
													13.525	218.537
													13.5417	222.356
													13.5583	226.499
													13.5753	230.697
													13.5919	234.855
													13.6086	239.12
													13.6253	243.634
													13.6419	248.246
													13.6586	252.964
													13.6753	258.703
													13.6919	266.547
													13.7086	272.728
													13.7256	276.475
													13.7422	279.113
													13.7589	282
													13.7756	285.017
													13.7922	288.29
													13.8089	291.808
													13.8256	295.462
													13.8422	299.676
													13.8592	303.813
													13.8758	308.08
													13.8925	312.375
													13.9092	317.249
													13.9258	321.909
													13.9425	326.89
													13.9592	332.041
													13.9758	337.321
													13.9928	342.373
													14.0094	347.887
													14.0261	353.353
													14.0428	358.406
													14.0594	364.245
													14.0761	371.845
													14.0928	380.939
													14.1097	389.144
													14.1264	393.101
													14.1431	397.612
													14.1597	399.932
													14.1764	403.643
													14.1931	407.171
													14.2097	410.149
													14.2264	415.603
													14.2431	419.808
													14.26	424.477
													14.2767	429.312
													14.2933	434.422
													14.31	439.798
													14.3267	445.018
													14.3433	449.772
													14.36	454.726
													14.3767	460.397
													14.3933	466.122
													14.41	472.222
													14.4267	476.152
													14.4436	484.327
													14.4603	489.906
													14.4769	497.429
													14.4936	507.414
													14.5103	515.941
													14.5269	521.063
													14.5436	524.691
													14.5603	526.569
													14.5769	529.492
													14.5936	533.015
													14.6106	536.903
													14.6272	540.541
													14.6439	545.164
													14.6606	551.11
													14.6772	555.165
													14.6939	559.035
													14.7106	564.62
													14.7272	570.035
													14.7439	574.994
													14.7608	580.442
													14.7775	586.025
													14.7942	592.607
													14.8108	598.423
													14.8275	604.138
													14.8442	610.983
													14.8608	617.491
													14.8775	625.319
													14.8944	636.463
													14.9111	647.402
													14.9278	653.606
													14.9444	657.261
													14.9611	658.502
													14.9778	659.295
													14.9944	660.964
													15.0111	663.659
													15.0281	667.822
													15.0447	674.365
													15.0614	679.403
													15.0781	684.388
													15.0947	691.167
													15.1114	697.51
													15.1281	702.761
													15.1447	710.293
													15.1614	717.114
													15.1783	723.222
													15.195	728.554
													15.2117	734.181
													15.2283	741.15
													15.245	748.121
													15.2617	754.916
													15.2786	762.386
													15.2953	770.38
													15.3119	782.767
													15.3286	795.322
													15.3453	801.234
													15.3619	803.795
													15.3786	805.223
													15.3953	807.876
													15.4119	810.193
													15.4286	813.856
													15.4456	817.587
													15.4622	821.398
													15.4789	827.619
													15.4956	833.787
													15.5122	839.451
													15.5289	845.2
													15.5456	849.822
													15.5622	855.94
													15.5789	861.57
													15.5956	868.069
													15.6122	874.477
													15.6289	879.902
													15.6456	887.273
													15.6625	892.941
													15.6792	899.108
													15.6958	907.016
													15.7125	919.888
													15.7292	934.035
													15.7458	941.966
													15.7625	944.947
													15.7792	946.38
													15.7958	946.796
													15.8125	947.475
													15.8292	949.341
													15.8458	951.814
													15.8628	956.231
													15.8794	959.455
													15.8961	964.061
													15.9128	970.262
													15.9294	974.839
													15.9461	979.468
													15.9628	984.479
													15.9794	988.896
													15.9961	994.446
													16.0131	999.388
													16.0297	1006.55
													16.0464	1012.39
													16.0631	1017.2
													16.0797	1023.25
													16.0964	1030.89
													16.1131	1042.27
													16.1297	1058.35
													16.1464	1071.37
													16.1631	1076.67
													16.18	1075.91
													16.1967	1073.91
													16.2133	1073.1
													16.23	1072.92
													16.2467	1073.19
													16.2633	1076.9
													16.2803	1082.96
													16.2969	1086.74
													16.3136	1090.45
													16.3303	1093.84
													16.3469	1099.56
													16.3636	1103.71
													16.3803	1109.92
													16.3969	1115.15
													16.4136	1119.38
													16.4303	1124.53
													16.4472	1129.79
													16.4639	1135.02
													16.4806	1139.66
													16.4972	1145.56
													16.5139	1152.11
													16.5306	1163.66
													16.5472	1179.89
													16.5639	1191.2
													16.5808	1191.77
													16.5975	1191.41
													16.6142	1189.68
													16.6308	1189.09
													16.6475	1187.48
													16.6642	1187.7
													16.6808	1190.07
													16.6975	1193.3
													16.7142	1196.04
													16.7308	1199.5
													16.7475	1206.06
													16.7642	1208.49
													16.7811	1210.9
													16.7978	1214.29
													16.8144	1218.44
													16.8311	1221.96
													16.8478	1226.6
													16.8644	1230.6
													16.8811	1234.4
													16.8978	1238.43
													16.9144	1243.08
													16.9311	1248.15
													16.9478	1257.23
													16.9644	1274.51
													16.9814	1286.59
													16.9981	1291.46
													17.0147	1290.11
													17.0314	1286.62
													17.0481	1283.39
													17.0647	1282.41
													17.0814	1281.45
													17.0981	1281.55
													17.1147	1280.68
													17.1314	1280.62
													17.1483	1282.9
													17.165	1284.61
													17.1817	1288.58
													17.1983	1293.34
													17.215	1295.37
													17.2317	1298.05
													17.2483	1302.22
													17.265	1304.6
													17.2817	1305.69
													17.2983	1309.05
													17.3153	1310.96
													17.3319	1314.13
													17.3486	1319.29
													17.3653	1323.38
													17.3819	1328.05
													17.3986	1345.52
													17.4153	1361.91
													17.4319	1364.75
													17.4489	1358.86
													17.4656	1352.67
													17.4822	1348.4
													17.4989	1342.89
													17.5156	1341.71
													17.5322	1340.26
													17.5489	1341.17
													17.5656	1340.02
													17.5822	1338.83
													17.5992	1341.65
													17.6158	1343.4
													17.6325	1343.76
													17.6492	1345.92
													17.6658	1345.87
													17.6825	1345.88
													17.6992	1350.12
													17.7158	1354.91
													17.7325	1354.77
													17.7492	1356.96
													17.7661	1359.41
													17.7828	1361.33
													17.7994	1360.9
													17.8161	1360.48
													17.8328	1367.88
													17.8494	1383.98
													17.8661	1391.99
													17.8831	1389.64
													17.8997	1383.45
													17.9164	1376.37
													17.9331	1370.23
													17.9497	1365.2
													17.9664	1362.35
													17.9831	1361.46
													17.9997	1359.47
													18.0164	1359.57
													18.0331	1360.08
													18.0497	1360.76
													18.0667	1361.3
													18.0833	1362.16
													18.1	1362.2
													18.1167	1367.83
													18.1333	1364.15
													18.15	1373.5
													18.1667	1368.52
													18.1833	1364.78
													18.2167	1305.42
													18.2669	1248.84
													18.2836	1189.65
													18.3003	1255.52
													18.3169	1271.27
													18.3336	1264.94
													18.3503	1260.82
													18.3669	1256.13
													18.3836	1252.99
													18.4003	1249.34
													18.4169	1245.79
													18.4336	1242.42
													18.4506	1240.44
													18.4672	1238.31
													18.4839	1237.92
													18.5006	1235.85
													18.5172	1233.07
													18.5339	1231.48
													18.5506	1230.55
													18.5672	1230.38
													18.5839	1232.09
													18.6006	1233
													18.6172	1232.68
													18.6342	1230.09
													18.6508	1227.3
													18.6675	1226.9
													18.6842	1224.71
													18.7008	1221.04
													18.7175	1220.56
													18.7342	1222.45
													18.7508	1225.62
													18.7675	1233.6
													18.7842	1233.38
													18.8008	1228.1
													18.8175	1220.42
													18.8342	1214.22
													18.8511	1209.59
													18.8678	1204.18
													18.8844	1200.81
													18.9011	1199.47
													18.9178	1194.96
													18.9344	1192.05
													18.9511	1190.51
													18.9681	1188.71
													18.9847	1188.41
													19.0014	1185.82
													19.0181	1181.41
													19.0347	1179.15
													19.0514	1175.71
													19.0683	1172.75
													19.085	1169.97
													19.1017	1167.93
													19.1183	1166.53
													19.135	1165.98
													19.1517	1162.87
													19.1683	1159.04
													19.185	1154.85
													19.2017	1153.62
													19.2183	1158.39
													19.2353	1163.39
													19.2519	1161
													19.2686	1155.01
													19.2853	1147.61
													19.3019	1142.34
													19.3186	1133.75
													19.3353	1126.31
													19.3519	1121.77
													19.3689	1115.84
													19.3856	1110.23
													19.4022	1105.78
													19.4189	1101.25
													19.4356	1097.54
													19.4522	1094.03
													19.4689	1090.85
													19.4856	1087.31
													19.5022	1084.01
													19.5189	1080.42
													19.5356	1076.13
													19.5525	1071.71
													19.5692	1066.85
													19.5858	1061.39
													19.6025	1057.06
													19.6192	1053.84
													19.6358	1049.76
													19.6525	1045.57
													19.6692	1043.18
													19.6858	1046.92
													19.7025	1049.7
													19.7192	1043.67
													19.7358	1035.8
													19.7528	1026.96
													19.7694	1018.42
													19.7861	1010.45
													19.8028	1005.37
													19.8194	999.852
													19.8361	994.692
													19.8528	988.888
													19.8694	983.735
													19.8864	979.514
													19.9031	973.183
													19.9197	968.887
													19.9364	965.28
													19.9531	960.006
													19.9697	955.702
													19.9864	951.228
													20.0031	946.322
													20.0197	940.971
													20.0367	934.948
													20.0533	931.06
													20.07	926.457
													20.0867	920.705
													20.1033	916.378
													20.12	913.466
													20.1367	916.751
													20.1533	915.389
													20.17	908.042
													20.1867	900.642
													20.2033	892.361
													20.2203	885.122
													20.2369	878.746
													20.2536	872.79
													20.2703	865.585
													20.2869	859.266
													20.3036	853.895
													20.3203	848.081
													20.3369	841.976
													20.3536	835.608
													20.3706	830.585
													20.3872	824.614
													20.4039	818.894
													20.4206	813.856
													20.4372	808.656
													20.4539	803.751
													20.4708	799.052
													20.4875	794.821
													20.5042	789.25
													20.5208	783.348
													20.5375	778.433
													20.5542	773.612
													20.5708	770.196
													20.5875	769.279
													20.6042	767.655
													20.6211	762.208
													20.6378	754.337
													20.6544	747.333
													20.6711	741.511
													20.6878	733.467
													20.7044	725.316
													20.7211	718.783
													20.7378	712.207
													20.7547	707.103
													20.7714	701.727
													20.7881	697.267
													20.8047	692.362
													20.8214	687.059
													20.8381	682.104
													20.855	676.841
													20.8717	671.556
													20.8883	666.143
													20.905	662.815
													20.9217	658.569
													20.9383	653.56
													20.955	648.082
													20.9717	642.761
													20.9883	637.449
													21.005	633.913
													21.0219	632.628
													21.0386	629.364
													21.0553	623.418
													21.0719	616.737
													21.0886	609.907
													21.1053	604.141
													21.1219	598.161
													21.1386	591.208
													21.1553	585.386
													21.1719	579.713
													21.1889	574.226
													21.2056	571.022
													21.2222	567.158
													21.2389	562.209
													21.2556	555.959
													21.2722	550.813
													21.2889	544.745
													21.3056	539.266
													21.3222	532.766
													21.3389	527.739
													21.3556	525.202
													21.3722	520.178
													21.3889	516.005
													21.4058	511.095
													21.4225	506.91
													21.4392	503.256
													21.4558	500.284
													21.4725	496.104
													21.4892	491.19
													21.5058	486.68
													21.5225	481.628
													21.5392	476.717
													21.5567	470.99
													21.5739	465.327
													21.5906	460.8
													21.6072	456.02
													21.6239	450.877
													21.6406	445.464
													21.6572	440.2
													21.6739	436.174
													21.6908	433.48
													21.7075	429.94
													21.7242	426.332
													21.7408	422.172
													21.7575	417.844
													21.7742	413.745
													21.7908	402.976
													21.8075	403.136
													21.8244	398.351
													21.8411	394.283
													21.8578	389.685
													21.8744	385.537
													21.8911	382.239
													21.9078	379.649
													21.9244	375.838
													21.9411	371.904
													21.9578	366.808
													21.9744	361.789
													21.9914	356.447
													22.0081	351.505
													22.0247	346.681
													22.0414	341.886
													22.0581	337.699
													22.0747	333.341
													22.0914	328.768
													22.1081	323.759
													22.1247	319.713
													22.1417	315.314
													22.1583	311.254
													22.175	307.369
													22.1917	303.335
													22.2083	299.621
													22.225	295.563
													22.2417	291.749
													22.2583	287.816
													22.275	284.235
													22.2919	280.548
													22.3086	276.763
													22.3253	273.801
													22.3419	271.342
													22.3586	268.027
													22.3753	264.099
													22.3919	259.647
													22.4086	255.543
													22.4256	251.081
													22.4422	246.609
													22.4589	242.409
													22.4756	238.252
													22.4922	234.112
													22.5089	230.488
													22.5258	226.847
													22.5425	223.098
													22.5592	219.639
													22.5758	216.244
													22.5925	212.854
													22.6092	209.572
													22.6258	206.321
													22.6428	203.249
													22.6594	200.117
													22.6761	197.071
													22.6928	193.853
													22.7094	190.827
													22.7261	188.316
													22.7428	186.353
													22.7594	184.29
													22.7761	181.31
													22.7928	177.984
													22.8094	174.693
													22.8261	171.473
													22.8431	168.326
													22.8597	165.177
													22.8764	162.398
													22.8931	160.478
													22.9097	158.759
													22.9264	156.601
													22.9431	153.618
													22.96	150.681
													22.9767	147.745
													22.9933	144.893
													23.01	142.048
													23.0267	139.205
													23.0433	137.125
													23.06	135.377
													23.0769	133.265
													23.0936	130.566
													23.1103	127.644
													23.1269	124.614
													23.1436	121.225
													23.1603	117.967
													23.1769	115.493
													23.1936	113.213
													23.2103	111.18
													23.2269	107.958
													23.2439	104.534
													23.2606	100.99
													23.2772	97.105
													23.2939	93.4167
													23.3106	90.2361
													23.3272	88.1248
													23.3439	86.0226
													23.3608	83.2296
													23.3775	80.1411
													23.3942	77.3616
													23.4108	74.6953
													23.4275	72.4613
													23.4442	71.1231
													23.4608	70.7254
													23.4775	70.3748
													23.4942	69.8115
													23.5108	68.6109
													23.5275	66.5373
													23.5442	63.3936
													23.5608	58.4361
													23.5778	52.2101
													23.5944	47.6299
													23.6111	45.8291
													23.6278	45.609
													23.6444	45.8524
													23.6611	46.0071
													23.6778	46.1358
													23.6944	46.3044
													23.7111	46.3802
													23.7278	46.4096
													23.7447	46.2488
													23.7614	45.9711
													23.7781	45.8542
													23.7947	44.2605
													23.8114	43.5406
													23.8281	42.4687
													23.8447	41.7003
													23.8617	42.518
													23.8783	39.029
													23.895	38.6604
													23.9117	37.213
													23.9283	35.6639
													23.945	35.7293
													23.9617	35.7944
													23.9783	33.4766
													23.995	33.0449

## Sheet: Feuil1
Variable	Time Carbon C1	Carbon C1	Time Carbon C2	Carbon C2	Time Carbohydrates C1	Carbohydrates C1	Time Carbohydrates C2	Carbohydrates C2	Time Dilution rate C1	Dilution rate C1	Time Dilution rate C2	Dilution rate C2	Time Light intensity		Light intensity	Time Nitrogen C1	Nitrogen C1	Time Nitrogen C2	Nitrogen C2	Time Neutral Lipids C1	Neutral Lipids C1	Time Neutral Lipids C2	Neutral Lipids C2	Time Incoming nitrates C1		Incoming nitrates C1	Time Incoming nitrates C2		Incoming nitrates C2	Time Chlorophyll C1	Chlorophyll C1	Time Chlorophyll C2	Chlorophyll C2	Time Carbohydrates Quota C1	Carbohydrates quota C1	Time Carbohydrates quota C2	Carbohydrates quota C2	Time Lipids quota C1	Lipids quota C1	Time Lipids quota C2	Lipids quota C2
Unit	days	gC.m-3	days	gC.m-3	days	gC.m-3	days	gC.m-3	days	days-1	days	days-1	days	hours	mumol.m-2.s-1	days	gN.m-3	days	gN.m-3	days	no Unit	days	no Unit	days		gN.m-3	days		gN.m-3	days	mg.m-3	days	mg.m-3	days	gC.gC	days	gC.gC	days	gC.gC	days	gC.gC
Values	8.53319	26.7232	8.53319	24.6782	8.55403	10.0584	8.51583	9.68964	8.51626	1.01454	8.52436	1.04166	8.48476	0.114167	32.8422	8.53319	2.55864	8.53319	2.29909	8.51583	4.03735	8.51931	2.1439	8.48111	0.0266667	4.018	8.48111	0.0266667	4.018	8.48458	408.972	8.48458	259.592	8.55403	0.376392	8.55403	0.297017	8.51583	0.196405	8.51931	0.112937
	8.62694	24.0527	8.62694	21.1327	8.62	8.47968	8.58875	7.68009	8.59959	0.994014	8.6077	1.01786	8.48546	0.131111	29.6488	8.62694	2.42909	8.62694	2.12091	8.58875	3.20004	8.59222	3.27942	8.48806	0.193333	4.018	8.48806	0.193333	4.018	8.56792	295.3	8.56792	253.291	8.62	0.352545	8.62	0.288822	8.58875	0.172955	8.59222	0.201736
	8.70264	21.8073	8.70264	18.3691	8.69292	6.48024	8.67208	6.49082	8.68037	0.974301	8.68847	0.998864	8.48616	0.147778	29.6423	8.70264	2.29909	8.70264	1.86182	8.67208	2.70451	8.67556	2.33587	8.495	0.36	4.018	8.495	0.36	4.018	8.65125	281.709	8.65125	246.948	8.69292	0.29716	8.76236	0.255442	8.67208	0.161224	8.67556	0.165312
	8.77278	20.3568	8.77278	16.6355	8.76236	6.36642	8.74847	5.19647	8.76369	0.959592	8.77179	0.998346	8.48685	0.164444	29.6448	8.77278	2.25909	8.77278	1.83	8.74847	2.16519	8.75194	1.97723	8.50194	0.526667	4.018	8.50194	0.526667	4.018	8.73458	270.589	8.73458	216.224	8.76236	0.312742	8.93597	0.177261	8.74847	0.138271	8.75194	0.154513
	8.94639	16.865	8.94639	13.4691	9.01931	2.7788	8.91861	3.67778	8.84703	0.94	8.85513	0.9724	8.48755	0.181111	29.6482	8.94639	2.14591	8.94639	1.63545	8.91861	1.53241	8.92208	1.12794	8.50889	0.693333	4.018	8.50889	0.693333	4.018	8.98458	268.117	8.90125	198.926	9.01931	0.18187	9.01931	0.140269	8.91861	0.118122	8.92208	0.108866
	9.02625	15.2791	9.02625	11.8664	9.08875	2.65143	9.00889	1.62894	8.93036	1.00044	8.93846	1.0411	8.48824	0.197778	29.6477	9.02625	2.14545	9.02625	1.61909	9.00889	0.678726	9.00889	0.7887	8.51583	0.86	4.018	8.51583	0.86	4.018	9.23458	289.122	9.06792	225.285	9.08875	0.147276	9.08875	0.152834	9.00889	0.0577484	9.00889	0.0864047
	9.09569	18.0032	9.09569	13.7127	9.38736	10.4385	9.07833	1.50347	9.01369	0.980477	9.02179	1.01732	8.48894	0.214444	29.6504	9.09569	2.48545	9.09569	1.83	9.07833	0.626447	9.08181	0.559722	8.52278	1.02667	4.018	8.52278	1.02667	4.018			9.23458	214.988	9.38736	0.334498	9.38736	0.364221	9.07833	0.0452354	9.08181	0.053063
	9.26931	25.8423	9.39431	27.6918			9.25194	6.92993	9.09703	0.972498	9.10513	1.00081	8.48964	0.231389	29.6483	9.26931	2.79318	9.39431	2.57455	9.25194	2.88747	9.25542	2.32463	8.52972	1.19333	4.018	8.52972	1.19333	4.018			9.35958	304.196					9.25194	0.145255	9.38389	0.119187
	9.39431	31.2064					9.38042	9.72337	9.18042	0.94	9.18853	0.974739	8.49034	0.248056	29.6471	9.39431	2.92273			9.38042	4.05141	9.38389	2.53884	8.53667	1.36	4.018	8.53667	1.36	4.018									9.38042	0.168774
									9.26369	0.972554	9.27181	1.01238	8.49103	0.264722	29.6465									8.54361	1.52667	4.018	8.54361	1.52667	4.018
	1.27667		1.27667		1.77667		0.86		9.34703	1.0116	9.35513	0.974739	8.49172	0.281389	29.6417	1.27667		1.27667		0.86		0.943333		8.55056	1.69333	4.018	8.55056	1.69333	4.018	0.11		0.11		1.77667		1.77667		0.86		0.943333
	3.52667		3.52667		3.36		2.61		9.43036	1.01548	9.43847	0.974739	8.49242	0.298056	29.6407	3.52667		3.52667		2.61		2.69333		8.5575	1.86	4.018	8.5575	1.86	4.018	2.11		2.11		3.36		3.36		2.61		2.69333
	5.34333		5.34333		5.11		4.61						8.49311	0.314722	29.6392	5.34333		5.34333		4.61		4.69333		8.56444	2.02667	4.018	8.56444	2.02667	4.018	4.11		4.11		5.11		6.77667		4.61		4.69333
	7.02667		7.02667		6.77667		6.44333		0.870278		1.06472		8.49381	0.331389	29.6435	7.02667		7.02667		6.44333		6.52667		8.57139	2.19333	4.018	8.57139	2.19333	4.018	6.11		6.11		6.77667		10.9433		6.44333		6.52667
	11.1933		11.1933		12.9433		10.5267		2.87028		3.06472		8.4945	0.348056	29.642	11.1933		11.1933		10.5267		10.61		8.57833	2.36	4.018	8.57833	2.36	4.018	12.11		10.11		12.9433		12.9433		10.5267		10.61
	13.11		13.11		14.61		12.6933		4.80889		5.00333		8.4952	0.364722	29.6425	13.11		13.11		12.6933		12.6933		8.58528	2.52667	4.018	8.58528	2.52667	4.018	18.11		14.11		14.61		14.61		12.6933		12.6933
	14.7767		14.7767		21.7767		14.36		6.80861		7.00306		8.49589	0.381389	29.6444	14.7767		14.7767		14.36		14.4433		8.59222	2.69333	4.018	8.59222	2.69333	4.018			18.11		21.7767		21.7767		14.36		14.4433
	18.9433		21.9433				18.5267		8.80861		9.00306		8.4966	0.398333	29.643	18.9433		21.9433		18.5267		18.61		8.59917	2.86	4.018	8.59917	2.86	4.018			21.11						18.5267		21.6933
	21.9433						21.61		10.8086		11.0031		8.49729	0.415	29.6467	21.9433				21.61		21.6933		8.60611	3.02667	4.018	8.60611	3.02667	4.018									21.61
									12.8086		13.0031		8.49799	0.431667	29.6448									8.61306	3.19333	4.018	8.61306	3.19333	4.018
									14.8086		15.0031		8.49868	0.448333	29.647									8.62	3.36	4.018	8.62	3.36	4.018
									16.81		17.0047		8.49937	0.465	29.6434									8.62694	3.52667	4.018	8.62694	3.52667	4.018
									18.8086		19.0033		8.50007	0.481667	29.6382									8.63389	3.69333	4.018	8.63389	3.69333	4.018
									20.8086		21.0031		8.50076	0.498333	29.6411									8.64083	3.86	4.018	8.64083	3.86	4.018
									22.8086		23.0033		8.50146	0.515	29.6379									8.64778	4.02667	4.018	8.64778	4.02667	4.018
													8.50215	0.531667	29.639									8.65472	4.19333	4.018	8.65472	4.19333	4.018
													8.50286	0.548611	29.6398									8.66167	4.36	4.018	8.66167	4.36	4.018
													8.50355	0.565278	29.6438									8.66861	4.52667	4.018	8.66861	4.52667	4.018
													8.50425	0.581944	29.6474									8.67556	4.69333	4.018	8.67556	4.69333	4.018
													8.50494	0.598611	29.6411									8.6825	4.86	4.018	8.6825	4.86	4.018
													8.50564	0.615278	29.6416									8.68944	5.02667	4.018	8.68944	5.02667	4.018
													8.50633	0.631944	29.644									8.69639	5.19333	4.018	8.69639	5.19333	4.018
													8.50703	0.648611	29.6444									8.70333	5.36	4.018	8.70333	5.36	4.018
													8.50772	0.665278	29.6466									8.71028	5.52667	4.018	8.71028	5.52667	4.018
													8.50843	0.682222	29.65									8.71722	5.69333	4.018	8.71722	5.69333	4.018
													8.50912	0.698889	29.6528									8.72417	5.86	4.018	8.72417	5.86	4.018
													8.50981	0.715556	29.6487									8.73111	6.02667	4.018	8.73111	6.02667	4.018
													8.51051	0.732222	29.6509									8.73806	6.19333	4.018	8.73806	6.19333	4.018
													8.5112	0.748889	29.6537									8.745	6.36	4.018	8.745	6.36	4.018
													8.51191	0.765833	29.6481									8.75194	6.52667	4.018	8.75194	6.52667	4.018
													8.5126	0.7825	29.6439									8.75889	6.69333	4.018	8.75889	6.69333	4.018
													8.5133	0.799167	29.6447									8.76583	6.86	4.018	8.76583	6.86	4.018
													8.51399	0.815833	29.6425									8.77278	7.02667	4.018	8.77278	7.02667	4.018
													8.51469	0.8325	29.6432									8.77972	7.19333	4.018	8.77972	7.19333	4.018
													8.51538	0.849167	29.6434									8.78667	7.36	4.018	8.78667	7.36	4.018
													8.51608	0.865833	29.6404									8.79361	7.52667	4.018	8.79361	7.52667	4.018
													8.51677	0.8825	29.6428									8.80056	7.69333	4.018	8.80056	7.69333	4.018
													8.51747	0.899167	29.6413									8.8075	7.86	4.018	8.8075	7.86	4.018
													8.51817	0.916111	29.6432									8.81444	8.02667	4.018	8.81444	8.02667	4.018
													8.51887	0.932778	29.6442									8.82139	8.19333	4.018	8.82139	8.19333	4.018
													8.51956	0.949444	29.645									8.82833	8.36	4.018	8.82833	8.36	4.018
													8.52025	0.966111	29.6447									8.83528	8.52667	4.018	8.83528	8.52667	4.018
													8.52095	0.982778	29.6431									8.84222	8.69333	4.018	8.84222	8.69333	4.018
													8.52164	0.999444	29.6458									8.84917	8.86	4.018	8.84917	8.86	4.018
													8.52234	1.01611	29.6457									8.85611	9.02667	4.018	8.85611	9.02667	4.018
													8.52303	1.03278	29.643									8.86306	9.19333	4.018	8.86306	9.19333	4.018
													8.52373	1.04944	29.6405									8.87	9.36	4.018	8.87	9.36	4.018
													8.52443	1.06639	29.643									8.87694	9.52667	4.018	8.87694	9.52667	4.018
													8.52513	1.08306	29.6451									8.88389	9.69333	4.018	8.88389	9.69333	4.018
													8.52582	1.09972	29.6428									8.89083	9.86	4.018	8.89083	9.86	4.018
													8.52652	1.11639	29.6489									8.89778	10.0267	4.018	8.89778	10.0267	4.018
													8.52721	1.13306	29.6461									8.90472	10.1933	4.018	8.90472	10.1933	4.018
													8.52791	1.14972	29.7006									8.91167	10.36	4.018	8.91167	10.36	4.018
													8.5286	1.16639	29.7879									8.91861	10.5267	4.018	8.91861	10.5267	4.018
													8.52929	1.18306	29.7877									8.92556	10.6933	4.018	8.92556	10.6933	4.018
													8.52999	1.19972	29.7884									8.9325	10.86	4.018	8.9325	10.86	4.018
													8.53068	1.21639	29.7871									8.93944	11.0267	4.018	8.93944	11.0267	4.018
													8.53139	1.23333	29.7928									8.94639	11.1933	4.018	8.94639	11.1933	4.018
													8.53208	1.25	29.7851									8.95333	11.36	4.018	8.95333	11.36	4.018
													8.53278	1.26667	29.7896									8.96028	11.5267	4.018	8.96028	11.5267	4.018
													8.53347	1.28333	29.7921									8.96722	11.6933	4.018	8.96722	11.6933	4.018
													8.53417	1.3	29.7895									8.97417	11.86	4.018	8.97417	11.86	4.018
													8.53486	1.31667	29.7919									8.98111	12.0267	4.018	8.98111	12.0267	4.018
													8.53556	1.33333	29.7893									8.98806	12.1933	4.018	8.98806	12.1933	4.018
													8.53625	1.35	29.7858									8.995	12.36	4.018	8.995	12.36	4.018
													8.53696	1.36694	29.7878									9.00194	12.5267	4.018	9.00194	12.5267	4.018
													8.53765	1.38361	29.7786									9.00889	12.6933	4.018	9.00889	12.6933	4.018
													8.53834	1.40028	29.7813									9.01583	12.86	4.018	9.01583	12.86	4.018
													8.53904	1.41694	29.7787									9.02278	13.0267	4.018	9.02278	13.0267	4.018
													8.53973	1.43361	29.7833									9.02972	13.1933	4.018	9.02972	13.1933	4.018
													8.54043	1.45028	29.7875									9.03667	13.36	4.018	9.03667	13.36	4.018
													8.54112	1.46694	29.7897									9.04361	13.5267	4.018	9.04361	13.5267	4.018
													8.54182	1.48361	29.7852									9.05056	13.6933	4.018	9.05056	13.6933	4.018
													8.54251	1.50028	29.7872									9.0575	13.86	4.018	9.0575	13.86	4.018
													8.54322	1.51722	29.7878									9.06444	14.0267	4.018	9.06444	14.0267	4.018
													8.54391	1.53389	29.7872									9.07139	14.1933	4.018	9.07139	14.1933	4.018
													8.54461	1.55056	29.7886									9.07833	14.36	4.018	9.07833	14.36	4.018
													8.5453	1.56722	29.6672									9.08528	14.5267	4.018	9.08528	14.5267	4.018
													8.546	1.58389	29.6277									9.09222	14.6933	4.018	9.09222	14.6933	4.018
													8.54669	1.60056	29.6294									9.09917	14.86	4.018	9.09917	14.86	4.018
													8.54738	1.61722	29.6286									9.10611	15.0267	4.018	9.10611	15.0267	4.018
													8.54809	1.63417	29.6348									9.11306	15.1933	4.018	9.11306	15.1933	4.018
													8.54878	1.65083	29.6314									9.12	15.36	4.018	9.12	15.36	4.018
													8.54948	1.6675	29.6279									9.12694	15.5267	4.018	9.12694	15.5267	4.018
													8.55017	1.68417	29.6303									9.13389	15.6933	4.018	9.13389	15.6933	4.018
													8.55087	1.70083	29.6252									9.14083	15.86	4.018	9.14083	15.86	4.018
													8.55156	1.7175	29.6308									9.14778	16.0267	4.018	9.14778	16.0267	4.018
													8.55226	1.73417	29.6312									9.15472	16.1933	4.018	9.15472	16.1933	4.018
													8.55296	1.75111	29.6307									9.16167	16.36	4.018	9.16167	16.36	4.018
													8.55366	1.76778	29.6313									9.16861	16.5267	4.018	9.16861	16.5267	4.018
													8.55435	1.78444	29.6313									9.17556	16.6933	4.018	9.17556	16.6933	4.018
													8.55505	1.80111	29.6691									9.1825	16.86	4.018	9.1825	16.86	4.018
													8.55574	1.81778	29.6805									9.18944	17.0267	4.018	9.18944	17.0267	4.018
													8.55644	1.83444	29.6735									9.19639	17.1933	4.018	9.19639	17.1933	4.018
													8.55713	1.85111	29.6778									9.20333	17.36	4.018	9.20333	17.36	4.018
													8.55784	1.86806	29.679									9.21028	17.5267	4.018	9.21028	17.5267	4.018
													8.55853	1.88472	29.6803									9.21722	17.6933	4.018	9.21722	17.6933	4.018
													8.55922	1.90139	29.6849									9.22417	17.86	4.018	9.22417	17.86	4.018
													8.55992	1.91806	29.6805									9.23111	18.0267	4.018	9.23111	18.0267	4.018
													8.56061	1.93472	29.6861									9.23806	18.1933	4.018	9.23806	18.1933	4.018
													8.56131	1.95139	29.6685									9.245	18.36	4.018	9.245	18.36	4.018
													8.562	1.96806	29.6672									9.25194	18.5267	4.018	9.25194	18.5267	4.018
													8.5627	1.98472	29.6653									9.25889	18.6933	4.018	9.25889	18.6933	4.018
													8.56339	2.00139	29.6749									9.26583	18.86	4.018	9.26583	18.86	4.018
													8.56409	2.01806	29.6742									9.27278	19.0267	4.018	9.27278	19.0267	4.018
													8.56479	2.035	29.6714									9.27972	19.1933	4.018	9.27972	19.1933	4.018
													8.56549	2.05167	29.6637									9.28667	19.36	4.018	9.28667	19.36	4.018
													8.56618	2.06833	29.6784									9.29361	19.5267	4.018	9.29361	19.5267	4.018
													8.56688	2.085	29.6752									9.30056	19.6933	4.018	9.30056	19.6933	4.018
													8.56757	2.10167	29.6777									9.3075	19.86	4.018	9.3075	19.86	4.018
													8.56826	2.11833	29.6691									9.31444	20.0267	4.018	9.31444	20.0267	4.018
													8.56896	2.135	29.678									9.32139	20.1933	4.018	9.32139	20.1933	4.018
													8.56965	2.15167	29.6782									9.32833	20.36	4.018	9.32833	20.36	4.018
													8.57036	2.16861	29.6792									9.33528	20.5267	4.018	9.33528	20.5267	4.018
													8.57105	2.18528	29.6326									9.34222	20.6933	4.018	9.34222	20.6933	4.018
													8.57175	2.20194	29.6309									9.34917	20.86	4.018	9.34917	20.86	4.018
													8.57244	2.21861	29.6371									9.35611	21.0267	4.018	9.35611	21.0267	4.018
													8.57314	2.23528	29.635									9.36306	21.1933	4.018	9.36306	21.1933	4.018
													8.57383	2.25194	29.6338									9.37	21.36	4.018	9.37	21.36	4.018
													8.57453	2.26861	29.6375									9.37694	21.5267	4.018	9.37694	21.5267	4.018
													8.57522	2.28528	29.6374									9.38389	21.6933	4.018	9.38389	21.6933	4.018
													8.57591	2.30194	29.6379									9.39083	21.86	4.018	9.39083	21.86	4.018
													8.57662	2.31889	29.6422									9.39778	22.0267	4.018	9.39778	22.0267	4.018
													8.57731	2.33556	29.646									9.40472	22.1933	4.018	9.40472	22.1933	4.018
													8.57801	2.35222	29.6518									9.41167	22.36	4.018	9.41167	22.36	4.018
													8.5787	2.36889	29.6411									9.41861	22.5267	4.018	9.41861	22.5267	4.018
													8.5794	2.38556	29.6454									9.42556	22.6933	4.018	9.42556	22.6933	4.018
													8.5801	2.4025	29.6485									9.4325	22.86	4.018	9.4325	22.86	4.018
													8.5808	2.41917	29.6435									9.43944	23.0267	4.018	9.43944	23.0267	4.018
													8.58149	2.43583	29.6353									9.44639	23.1933	4.018	9.44639	23.1933	4.018
													8.58219	2.4525	29.6474									9.45333	23.36	4.018	9.45333	23.36	4.018
													8.58288	2.46917	29.6504									9.46028	23.5267	4.018	9.46028	23.5267	4.018
													8.58358	2.48583	29.6529									9.46722	23.6933	4.018	9.46722	23.6933	4.018
													8.58427	2.5025	29.6547									9.47417	23.86	4.018	9.47417	23.86	4.018
													8.58498	2.51944	29.6498
													8.58567	2.53611	29.6493
													8.58637	2.55278	29.6411
													8.58706	2.56944	29.6519
													8.58775	2.58611	29.6558
													8.58845	2.60278	29.6528
													8.58914	2.61944	29.6562
													8.58984	2.63611	29.6532
													8.59053	2.65278	29.6521
													8.59124	2.66972	29.6471
													8.59193	2.68639	29.6434
													8.59263	2.70306	29.65
													8.59332	2.71972	29.6458
													8.59402	2.73639	29.6484
													8.59471	2.75306	29.6486
													8.59541	2.76972	29.645
													8.59611	2.78667	29.6356
													8.59681	2.80333	29.6425
													8.5975	2.82	29.6405
													8.59819	2.83667	29.6442
													8.59889	2.85333	29.6483
													8.59958	2.87	29.6479
													8.60028	2.88667	29.6416
													8.60098	2.90361	29.6455
													8.60168	2.92028	29.6419
													8.60237	2.93694	29.6348
													8.60307	2.95361	29.648
													8.60376	2.97028	29.6436
													8.60446	2.98694	29.6441
													8.60515	3.00361	29.6438
													8.60584	3.02028	29.6423
													8.60655	3.03722	29.6379
													8.60725	3.05389	29.6361
													8.60794	3.07056	29.641
													8.60863	3.08722	29.6442
													8.60933	3.10389	29.6469
													8.61002	3.12056	29.6411
													8.61072	3.13722	29.6507
													8.61141	3.15389	29.6485
													8.61212	3.17083	29.6488
													8.61281	3.1875	29.6444
													8.61351	3.20417	29.6471
													8.6142	3.22083	29.6452
													8.6149	3.2375	29.6395
													8.61559	3.25417	29.6356
													8.6163	3.27111	29.6376
													8.61699	3.28778	29.6412
													8.61769	3.30444	29.6363
													8.61838	3.32111	29.6361
													8.61907	3.33778	29.6379
													8.61977	3.35444	29.6356
													8.62046	3.37111	29.6356
													8.62117	3.38806	29.6377
													8.62186	3.40472	29.6364
													8.62256	3.42139	29.6349
													8.62325	3.43806	29.6337
													8.62395	3.45472	29.6348
													8.62464	3.47139	29.6367
													8.62534	3.48806	29.6348
													8.62603	3.50472	29.6356
													8.62674	3.52167	29.6354
													8.62743	3.53833	29.6389
													8.62813	3.555	29.6395
													8.62882	3.57167	29.6353
													8.62951	3.58833	29.6373
													8.63021	3.605	29.641
													8.6309	3.62167	29.6433
													8.63161	3.63861	29.642
													8.6323	3.65528	29.6388
													8.633	3.67194	29.6409
													8.63369	3.68861	29.6379
													8.63439	3.70528	29.6404
													8.63508	3.72194	29.6408
													8.63578	3.73861	29.6422
													8.63647	3.75528	29.6435
													8.63716	3.77194	29.6365
													8.63786	3.78861	29.6436
													8.63855	3.80528	29.6416
													8.63926	3.82222	29.6395
													8.63995	3.83889	29.6399
													8.64065	3.85556	29.6413
													8.64134	3.87222	29.6359
													8.64204	3.88889	29.6355
													8.64273	3.90556	29.6377
													8.64343	3.92222	29.641
													8.64413	3.93917	29.6396
													8.64483	3.95583	29.6378
													8.64552	3.9725	29.6344
													8.64622	3.98917	29.6354
													8.64691	4.00583	29.6382
													8.6476	4.0225	29.6358
													8.6483	4.03917	29.6368
													8.64899	4.05583	29.6361
													8.6497	4.07278	29.6317
													8.65039	4.08944	29.6336
													8.65109	4.10611	29.6338
													8.65178	4.12278	29.6327
													8.65248	4.13944	29.6313
													8.65317	4.15611	29.6361
													8.65387	4.17278	29.6365
													8.65456	4.18944	29.6359
													8.65527	4.20639	29.6365
													8.65596	4.22306	29.6336
													8.65666	4.23972	29.6363
													8.65735	4.25639	29.6377
													8.65804	4.27306	29.6366
													8.65874	4.28972	29.6373
													8.65943	4.30639	29.6329
													8.66013	4.32306	29.6337
													8.66082	4.33972	29.6313
													8.66152	4.35639	29.636
													8.66221	4.37306	29.6343
													8.66292	4.39	29.6413
													8.66361	4.40667	29.6377
													8.66431	4.42333	29.6359
													8.665	4.44	29.6348
													8.66569	4.45667	29.6338
													8.66639	4.47333	29.6329
													8.66708	4.49	29.6299
													8.66778	4.50667	29.6367
													8.66847	4.52333	29.6358
													8.66918	4.54028	29.6389
													8.66987	4.55694	29.6385
													8.67057	4.57361	29.64
													8.67126	4.59028	29.6417
													8.67196	4.60694	29.6447
													8.67265	4.62361	29.6447
													8.67336	4.64056	29.6411
													8.67405	4.65722	29.6377
													8.67475	4.67389	29.6363
													8.67544	4.69056	29.6366
													8.67613	4.70722	29.6381
													8.67683	4.72389	29.6372
													8.67752	4.74056	29.6347
													8.67822	4.75722	29.6312
													8.67891	4.77389	29.632
													8.68031	4.8075	29.6391
													8.68101	4.82417	29.6387
													8.6817	4.84083	29.6434
													8.6824	4.8575	29.639
													8.68309	4.87417	29.6431
													8.68378	4.89083	29.6482
													8.68448	4.9075	29.6445
													8.68517	4.92417	29.6383
													8.68587	4.94083	29.636
													8.68656	4.9575	29.6398
													8.68727	4.97444	29.6417
													8.68796	4.99111	29.6427
													8.68866	5.00778	29.6405
													8.68935	5.02444	29.6395
													8.69005	5.04111	29.6402
													8.69074	5.05778	29.6363
													8.69144	5.07444	29.6395
													8.69213	5.09111	29.6421
													8.69282	5.10778	29.6395
													8.69352	5.12444	29.6422
													8.69421	5.14111	29.643
													8.69492	5.15806	29.6416
													8.69561	5.17472	29.6496
													8.69631	5.19139	29.6455
													8.697	5.20806	29.6474
													8.6977	5.22472	29.645
													8.69839	5.24139	29.6448
													8.69909	5.25806	29.6432
													8.69978	5.27472	29.6498
													8.70047	5.29139	29.6516
													8.70118	5.30833	29.6521
													8.70188	5.325	29.6496
													8.70257	5.34167	29.6428
													8.70326	5.35833	29.642
													8.70396	5.375	29.6403
													8.70466	5.39194	29.638
													8.70536	5.40861	29.6419
													8.70605	5.42528	29.6376
													8.70675	5.44194	29.6389
													8.70744	5.45861	29.6406
													8.70814	5.47528	29.6414
													8.70883	5.49194	29.641
													8.70953	5.50861	29.6343
													8.71023	5.52556	29.637
													8.71093	5.54222	29.6355
													8.71162	5.55889	29.6337
													8.71231	5.57556	29.6423
													8.71301	5.59222	29.6382
													8.7137	5.60889	29.6383
													8.7144	5.62556	29.6349
													8.71509	5.64222	29.6376
													8.71579	5.65889	29.6404
													8.71649	5.67583	29.6403
													8.71719	5.6925	29.6401
													8.71788	5.70917	29.6409
													8.71858	5.72583	29.6405
													8.71927	5.7425	29.6414
													8.71997	5.75917	29.6417
													8.72066	5.77583	29.6457
													8.72137	5.79278	29.6421
													8.72206	5.80944	29.6425
													8.72275	5.82611	29.6423
													8.72345	5.84278	29.6435
													8.72414	5.85944	29.6419
													8.72484	5.87611	29.6391
													8.72553	5.89278	29.6413
													8.72623	5.90944	29.6466
													8.72692	5.92611	29.649
													8.72763	5.94306	29.6519
													8.72832	5.95972	29.6532
													8.72902	5.97639	29.6485
													8.72971	5.99306	29.6495
													8.73041	6.00972	29.6491
													8.7311	6.02639	29.645
													8.73179	6.04306	29.6518
													8.7325	6.06	29.6478
													8.73319	6.07667	29.6478
													8.73389	6.09333	29.6469
													8.73458	6.11	29.6487
													8.73528	6.12667	29.6426
													8.73597	6.14333	29.6506
													8.73667	6.16	29.6527
													8.73736	6.17667	29.6516
													8.73806	6.19333	29.6553
													8.73876	6.21028	29.6431
													8.73946	6.22694	29.6516
													8.74015	6.24361	29.6546
													8.74084	6.26028	29.6429
													8.74154	6.27694	29.6459
													8.74223	6.29361	29.6482
													8.74293	6.31028	29.6542
													8.74362	6.32694	29.6517
													8.74433	6.34389	29.6524
													8.74502	6.36056	29.6502
													8.74572	6.37722	29.6594
													8.74641	6.39389	29.6591
													8.74711	6.41056	29.6591
													8.7478	6.42722	29.6502
													8.7485	6.44389	29.6485
													8.7492	6.46083	29.645
													8.7499	6.4775	29.6504
													8.75059	6.49417	29.6489
													8.75128	6.51083	29.6496
													8.75198	6.5275	29.6376
													8.75267	6.54417	29.6429
													8.75337	6.56083	29.6425
													8.75407	6.57778	29.6441
													8.75477	6.59444	29.648
													8.75546	6.61111	29.6403
													8.75616	6.62778	29.646
													8.75685	6.64444	29.6476
													8.75755	6.66111	29.6496
													8.75824	6.67778	29.6405
													8.75894	6.69444	29.6375
													8.75963	6.71111	29.6408
													8.76032	6.72778	29.6361
													8.76103	6.74472	29.6367
													8.76172	6.76139	29.6428
													8.76242	6.77806	29.6428
													8.76311	6.79472	29.6457
													8.76381	6.81139	29.6497
													8.7645	6.82806	29.6496
													8.7652	6.84472	29.6426
													8.76589	6.86139	29.6455
													8.7666	6.87833	29.6418
													8.76729	6.895	29.6415
													8.76799	6.91167	29.6419
													8.76868	6.92833	29.6502
													8.76938	6.945	29.6528
													8.77007	6.96167	29.6437
													8.77076	6.97833	29.6449
													8.77147	6.99528	29.6467
													8.77216	7.01194	29.6428
													8.77286	7.02861	29.6478
													8.77355	7.04528	29.6469
													8.77425	7.06194	29.6497
													8.77494	7.07861	29.6506
													8.77565	7.09556	29.6504
													8.77634	7.11222	29.6482
													8.77704	7.12889	29.6454
													8.77773	7.14556	29.6454
													8.77843	7.16222	29.65
													8.77912	7.17889	29.6456
													8.77981	7.19556	29.6454
													8.78051	7.21222	29.6464
													8.78122	7.22917	29.6435
													8.78191	7.24583	29.6441
													8.7826	7.2625	29.6456
													8.7833	7.27917	29.6434
													8.78399	7.29583	29.6426
													8.78469	7.3125	29.6449
													8.78538	7.32917	29.6433
													8.78608	7.34583	29.6486
													8.78677	7.3625	29.6464
													8.78747	7.37917	29.6437
													8.78817	7.39611	29.6471
													8.78887	7.41278	29.6447
													8.78956	7.42944	29.6403
													8.79025	7.44611	29.6483
													8.79095	7.46278	29.6429
													8.79164	7.47944	29.6418
													8.79235	7.49639	29.6475
													8.79304	7.51306	29.6451
													8.79374	7.52972	29.6483
													8.79443	7.54639	29.6491
													8.79513	7.56306	29.6487
													8.79582	7.57972	29.6477
													8.79652	7.59639	29.6496
													8.79722	7.61333	29.6502
													8.79792	7.63	29.6517
													8.79861	7.64667	29.6501
													8.79931	7.66333	29.6523
													8.8	7.68	29.6509
													8.80069	7.69667	29.6518
													8.8014	7.71361	29.6525
													8.80209	7.73028	29.6458
													8.80279	7.74694	29.6474
													8.80348	7.76361	29.6441
													8.80418	7.78028	29.6464
													8.80487	7.79694	29.6452
													8.80557	7.81361	29.6469
													8.80627	7.83056	29.6478
													8.80697	7.84722	29.6472
													8.80766	7.86389	29.6483
													8.80836	7.88056	29.652
													8.80905	7.89722	29.6497
													8.80975	7.91389	29.6419
													8.81044	7.93056	29.6409
													8.81113	7.94722	29.647
													8.81184	7.96417	29.6465
													8.81253	7.98083	29.6477
													8.81323	7.9975	29.6474
													8.81392	8.01417	29.6491
													8.81462	8.03083	29.6446
													8.81531	8.0475	29.6446
													8.81601	8.06417	29.6434
													8.8167	8.08083	29.6449
													8.81741	8.09778	29.6477
													8.8181	8.11444	29.6472
													8.8188	8.13111	29.6478
													8.81949	8.14778	29.6464
													8.82019	8.16444	29.6466
													8.82088	8.18111	29.644
													8.82157	8.19778	29.6464
													8.82227	8.21444	29.6473
													8.82296	8.23111	29.6464
													8.82367	8.24806	29.6423
													8.82436	8.26472	29.6471
													8.82506	8.28139	29.6435
													8.82575	8.29806	29.6437
													8.82645	8.31472	29.6454
													8.82714	8.33139	29.6457
													8.82785	8.34833	29.6451
													8.82854	8.365	29.6478
													8.82924	8.38167	29.647
													8.82993	8.39833	29.6433
													8.83063	8.415	29.6457
													8.83132	8.43167	29.6457
													8.83201	8.44833	29.6469
													8.83271	8.465	29.6491
													8.8334	8.48167	29.6541
													8.83411	8.49861	29.6496
													8.8348	8.51528	29.6478
													8.8355	8.53194	29.6471
													8.83619	8.54861	29.6447
													8.83689	8.56528	29.645
													8.83758	8.58194	29.6458
													8.83828	8.59861	29.6469
													8.83898	8.61556	29.6481
													8.83968	8.63222	29.6452
													8.84037	8.64889	29.6464
													8.84106	8.66556	29.6467
													8.84176	8.68222	29.6432
													8.84245	8.69889	29.6477
													8.84315	8.71556	29.6452
													8.84385	8.7325	29.6483
													8.84455	8.74917	29.6463
													8.84524	8.76583	29.6459
													8.84594	8.7825	29.6423
													8.84663	8.79917	29.643
													8.84733	8.81583	29.6437
													8.84803	8.83278	29.6429
													8.84873	8.84944	29.6456
													8.84942	8.86611	29.6455
													8.85012	8.88278	29.6404
													8.85081	8.89944	29.6415
													8.8515	8.91611	29.6377
													8.8522	8.93278	29.6388
													8.85289	8.94944	29.6421
													8.85359	8.96611	29.6414
													8.85428	8.98278	29.6404
													8.85498	8.99944	29.6403
													8.85567	9.01611	29.6357
													8.85638	9.03306	29.6385
													8.85707	9.04972	29.6436
													8.85777	9.06639	29.6422
													8.85846	9.08306	29.6453
													8.85916	9.09972	29.6455
													8.85985	9.11639	29.6457
													8.86056	9.13333	29.6425
													8.86125	9.15	29.6432
													8.86194	9.16667	29.6421
													8.86264	9.18333	29.6398
													8.86333	9.2	29.6374
													8.86403	9.21667	29.6402
													8.86472	9.23333	29.6382
													8.86542	9.25	29.639
													8.86611	9.26667	29.6436
													8.86681	9.28333	29.6404
													8.8675	9.3	29.6416
													8.86819	9.31667	29.6449
													8.86889	9.33333	29.6458
													8.86958	9.35	29.6445
													8.87028	9.36667	29.6469
													8.87098	9.38361	29.644
													8.87168	9.40028	29.6432
													8.87237	9.41694	29.6427
													8.87307	9.43361	29.6455
													8.87376	9.45028	29.6408
													8.87446	9.46694	29.6409
													8.87515	9.48361	29.6417
													8.87584	9.50028	29.6403
													8.87654	9.51694	29.6405
													8.87723	9.53361	29.6443
													8.87793	9.55028	29.6465
													8.87862	9.56694	29.6465
													8.87933	9.58389	29.6481
													8.88002	9.60056	29.6445
													8.88072	9.61722	29.6432
													8.88141	9.63389	29.6456
													8.88211	9.65056	29.6443
													8.8828	9.66722	29.6459
													8.8835	9.68389	29.6405
													8.8842	9.70083	29.6408
													8.8849	9.7175	29.6415
													8.88559	9.73417	29.6397
													8.88628	9.75083	29.6417
													8.88698	9.7675	29.6446
													8.88767	9.78417	29.6428
													8.88837	9.80083	29.6447
													8.88906	9.8175	29.643
													8.88976	9.83417	29.6434
													8.89045	9.85083	29.6458
													8.89115	9.8675	29.6454
													8.89185	9.88444	29.6474
													8.89255	9.90111	29.6492
													8.89324	9.91778	29.6457
													8.89394	9.93444	29.6476
													8.89463	9.95111	29.6443
													8.89532	9.96778	29.6375
													8.89602	9.98444	29.6422
													8.89671	10.0011	29.6396
													8.89741	10.0178	29.6412
													8.89811	10.0347	29.6445
													8.89881	10.0514	29.6413
													8.8995	10.0681	29.6425
													8.9002	10.0847	29.6399
													8.90089	10.1014	29.6447
													8.90159	10.1181	29.6469
													8.90228	10.1347	29.6435
													8.90299	10.1517	29.6429
													8.90368	10.1683	29.6399
													8.90438	10.185	29.6425
													8.90507	10.2017	29.6451
													8.90576	10.2183	29.6448
													8.90646	10.235	29.6462
													8.90715	10.2517	29.643
													8.90786	10.2686	29.6396
													8.90855	10.2853	29.6507
													8.90925	10.3019	29.6511
													8.90994	10.3186	29.6516
													8.91065	10.3356	29.6513
													8.91134	10.3522	29.6514
													8.91204	10.3689	29.6488
													8.91273	10.3856	29.6422
													8.91343	10.4022	29.645
													8.91412	10.4189	29.6519
													8.91481	10.4356	29.6499
													8.91552	10.4525	29.6511
													8.91622	10.4692	29.6501
													8.91691	10.4858	29.653
													8.9176	10.5025	29.6484
													8.9183	10.5192	29.6451
													8.91899	10.5358	29.6414
													8.91969	10.5525	29.6421
													8.92038	10.5692	29.6447
													8.92109	10.5861	29.6461
													8.92178	10.6028	29.649
													8.92248	10.6194	29.6454
													8.92317	10.6361	29.6374
													8.92387	10.6528	29.6279
													8.92457	10.6697	29.6408
													8.92527	10.6864	29.6445
													8.92596	10.7031	29.6432
													8.92666	10.7197	29.6452
													8.92735	10.7364	29.6396
													8.92804	10.7531	29.6431
													8.92874	10.7697	29.6437
													8.92943	10.7864	29.6361
													8.93013	10.8031	29.6368
													8.93083	10.82	29.6345
													8.93153	10.8367	29.6401
													8.93222	10.8533	29.6378
													8.93292	10.87	29.6408
													8.93361	10.8867	29.6387
													8.93431	10.9033	29.6413
													8.935	10.92	29.6422
													8.93569	10.9367	29.6402
													8.93639	10.9533	29.6408
													8.93708	10.97	29.6409
													8.93778	10.9867	29.6462
													8.93848	11.0036	29.6435
													8.93918	11.0203	29.6375
													8.93987	11.0369	29.6379
													8.94057	11.0536	29.6423
													8.94126	11.0703	29.6438
													8.94197	11.0872	29.6428
													8.94266	11.1039	29.6452
													8.94336	11.1206	29.6452
													8.94405	11.1372	29.6436
													8.94475	11.1539	29.6458
													8.94544	11.1706	29.6432
													8.94613	11.1872	29.6443
													8.94683	11.2039	29.6489
													8.94752	11.2206	29.6465
													8.94823	11.2375	29.644
													8.94892	11.2542	29.6428
													8.94962	11.2708	29.6393
													8.95031	11.2875	29.6398
													8.95101	11.3042	29.6368
													8.9517	11.3208	29.6388
													8.9524	11.3375	29.6384
													8.95309	11.3542	29.6397
													8.95378	11.3708	29.6429
													8.95449	11.3878	29.6397
													8.95519	11.4044	29.6367
													8.95588	11.4211	29.6393
													8.95657	11.4378	29.6426
													8.95727	11.4544	29.6321
													8.95796	11.4711	29.6278
													8.95866	11.4878	29.6265
													8.95935	11.5044	29.6291
													8.96006	11.5214	29.6264
													8.96075	11.5381	29.6252
													8.96145	11.5547	29.6243
													8.96214	11.5714	29.6257
													8.96284	11.5881	29.6238
													8.96353	11.6047	29.624
													8.96422	11.6214	29.6266
													8.96492	11.6381	29.6279
													8.96563	11.655	29.6308
													8.96632	11.6717	29.6304
													8.96701	11.6883	29.6339
													8.96771	11.705	29.6304
													8.9684	11.7217	29.6273
													8.9691	11.7383	29.6205
													8.96979	11.755	29.6237
													8.97049	11.7717	29.6234
													8.97118	11.7883	29.6252
													8.97189	11.8053	29.6253
													8.97258	11.8219	29.6277
													8.97328	11.8386	29.6262
													8.97397	11.8553	29.6281
													8.97466	11.8719	29.6291
													8.97536	11.8886	29.626
													8.97605	11.9053	29.6283
													8.97675	11.9219	29.6285
													8.97745	11.9389	29.6275
													8.97815	11.9556	29.6273
													8.97884	11.9722	29.6564
													8.97954	11.9889	29.7344
													8.98023	12.0056	29.7131
													8.98093	12.0222	29.7585
													8.98162	12.0389	29.7937
													8.98231	12.0556	29.8001
													8.98301	12.0722	29.7988
													8.98372	12.0892	29.7987
													8.98441	12.1058	29.7975
													8.9851	12.1225	32.4632
													8.9858	12.1392	33.3853
													8.98649	12.1558	33.3992
													8.98719	12.1725	33.4667
													8.98788	12.1892	33.5283
													8.98858	12.2058	33.5087
													8.98928	12.2228	33.4262
													8.98998	12.2394	33.3023
													8.99067	12.2561	33.3541
													8.99137	12.2728	36.2814
													8.99206	12.2894	36.3089
													8.99275	12.3061	36.357
													8.99345	12.3228	37.4764
													8.99414	12.3394	39.0779
													8.99484	12.3561	39.0369
													8.99554	12.3731	41.0943
													8.99624	12.3897	42.5752
													8.99693	12.4064	43.3951
													8.99763	12.4231	45.1593
													8.99832	12.4397	45.5751
													8.99902	12.4564	47.9674
													8.99971	12.4731	48.0444
													9.00041	12.4897	48.4099
													9.00111	12.5067	48.7094
													9.00181	12.5233	49.0165
													9.0025	12.54	49.2399
													9.00319	12.5567	49.4442
													9.00389	12.5733	49.3533
													9.00458	12.59	48.9584
													9.00528	12.6067	48.6687
													9.00597	12.6233	49.0923
													9.00667	12.64	50.8271
													9.00737	12.6569	54.0427
													9.00807	12.6736	59.2256
													9.00876	12.6903	63.9832
													9.00946	12.7069	68.2062
													9.01015	12.7236	71.9132
													9.01084	12.7403	74.5142
													9.01155	12.7572	75.3933
													9.01225	12.7739	75.6461
													9.01294	12.7906	76.3958
													9.01363	12.8072	77.6787
													9.01433	12.8239	79.3807
													9.01502	12.8406	81.7075
													9.01572	12.8572	84.122
													9.01641	12.8739	86.9505
													9.01711	12.8906	90.039
													9.01781	12.9075	93.4156
													9.01851	12.9242	96.9163
													9.0192	12.9408	100.428
													9.0199	12.9575	104.116
													9.02059	12.9742	107.665
													9.02128	12.9908	111.488
													9.02198	13.0075	115.164
													9.02267	13.0242	118.662
													9.02337	13.0408	122.344
													9.02406	13.0575	125.799
													9.02477	13.0744	129.036
													9.02546	13.0911	132.513
													9.02616	13.1078	136.108
													9.02685	13.1244	139.636
													9.02755	13.1411	144.506
													9.02824	13.1578	149.374
													9.02894	13.1744	152.429
													9.02964	13.1914	155.019
													9.03034	13.2081	157.087
													9.03103	13.2247	159.176
													9.03172	13.2414	161.665
													9.03242	13.2581	166.735
													9.03311	13.2747	172.657
													9.03381	13.2914	177.58
													9.0345	13.3081	180.172
													9.0352	13.3247	181.815
													9.03589	13.3414	183.344
													9.03659	13.3581	185.32
													9.03729	13.375	187.883
													9.03799	13.3917	190.551
													9.03868	13.4083	193.462
													9.03938	13.425	196.69
													9.04007	13.4417	199.947
													9.04076	13.4583	203.383
													9.04146	13.475	207.219
													9.04215	13.4917	210.871
													9.04285	13.5083	214.528
													9.04354	13.525	218.537
													9.04424	13.5417	222.356
													9.04493	13.5583	226.499
													9.04564	13.5753	230.697
													9.04633	13.5919	234.855
													9.04703	13.6086	239.12
													9.04772	13.6253	243.634
													9.04841	13.6419	248.246
													9.04911	13.6586	252.964
													9.0498	13.6753	258.703
													9.0505	13.6919	266.547
													9.05119	13.7086	272.728
													9.0519	13.7256	276.475
													9.05259	13.7422	279.113
													9.05329	13.7589	282
													9.05398	13.7756	285.017
													9.05468	13.7922	288.29
													9.05537	13.8089	291.808
													9.05606	13.8256	295.462
													9.05676	13.8422	299.676
													9.05747	13.8592	303.813
													9.05816	13.8758	308.08
													9.05885	13.8925	312.375
													9.05955	13.9092	317.249
													9.06024	13.9258	321.909
													9.06094	13.9425	326.89
													9.06163	13.9592	332.041
													9.06233	13.9758	337.321
													9.06303	13.9928	342.373
													9.06373	14.0094	347.887
													9.06442	14.0261	353.353
													9.06512	14.0428	358.406
													9.06581	14.0594	364.245
													9.0665	14.0761	371.845
													9.0672	14.0928	380.939
													9.06791	14.1097	389.144
													9.0686	14.1264	393.101
													9.06929	14.1431	397.612
													9.06999	14.1597	399.932
													9.07068	14.1764	403.643
													9.07138	14.1931	407.171
													9.07207	14.2097	410.149
													9.07277	14.2264	415.603
													9.07346	14.2431	419.808
													9.07417	14.26	424.477
													9.07486	14.2767	429.312
													9.07556	14.2933	434.422
													9.07625	14.31	439.798
													9.07694	14.3267	445.018
													9.07764	14.3433	449.772
													9.07833	14.36	454.726
													9.07903	14.3767	460.397
													9.07972	14.3933	466.122
													9.08042	14.41	472.222
													9.08111	14.4267	476.152
													9.08182	14.4436	484.327
													9.08251	14.4603	489.906
													9.08321	14.4769	497.429
													9.0839	14.4936	507.414
													9.08459	14.5103	515.941
													9.08529	14.5269	521.063
													9.08598	14.5436	524.691
													9.08668	14.5603	526.569
													9.08737	14.5769	529.492
													9.08807	14.5936	533.015
													9.08877	14.6106	536.903
													9.08947	14.6272	540.541
													9.09016	14.6439	545.164
													9.09086	14.6606	551.11
													9.09155	14.6772	555.165
													9.09225	14.6939	559.035
													9.09294	14.7106	564.62
													9.09363	14.7272	570.035
													9.09433	14.7439	574.994
													9.09503	14.7608	580.442
													9.09573	14.7775	586.025
													9.09642	14.7942	592.607
													9.09712	14.8108	598.423
													9.09781	14.8275	604.138
													9.09851	14.8442	610.983
													9.0992	14.8608	617.491
													9.0999	14.8775	625.319
													9.1006	14.8944	636.463
													9.1013	14.9111	647.402
													9.10199	14.9278	653.606
													9.10269	14.9444	657.261
													9.10338	14.9611	658.502
													9.10407	14.9778	659.295
													9.10477	14.9944	660.964
													9.10546	15.0111	663.659
													9.10617	15.0281	667.822
													9.10686	15.0447	674.365
													9.10756	15.0614	679.403
													9.10825	15.0781	684.388
													9.10895	15.0947	691.167
													9.10964	15.1114	697.51
													9.11034	15.1281	702.761
													9.11103	15.1447	710.293
													9.11172	15.1614	717.114
													9.11243	15.1783	723.222
													9.11313	15.195	728.554
													9.11382	15.2117	734.181
													9.11451	15.2283	741.15
													9.11521	15.245	748.121
													9.1159	15.2617	754.916
													9.11661	15.2786	762.386
													9.1173	15.2953	770.38
													9.118	15.3119	782.767
													9.11869	15.3286	795.322
													9.11939	15.3453	801.234
													9.12008	15.3619	803.795
													9.12078	15.3786	805.223
													9.12147	15.3953	807.876
													9.12216	15.4119	810.193
													9.12286	15.4286	813.856
													9.12356	15.4456	817.587
													9.12426	15.4622	821.398
													9.12495	15.4789	827.619
													9.12565	15.4956	833.787
													9.12634	15.5122	839.451
													9.12704	15.5289	845.2
													9.12773	15.5456	849.822
													9.12843	15.5622	855.94
													9.12912	15.5789	861.57
													9.12981	15.5956	868.069
													9.13051	15.6122	874.477
													9.1312	15.6289	879.902
													9.1319	15.6456	887.273
													9.1326	15.6625	892.941
													9.1333	15.6792	899.108
													9.13399	15.6958	907.016
													9.13469	15.7125	919.888
													9.13538	15.7292	934.035
													9.13608	15.7458	941.966
													9.13677	15.7625	944.947
													9.13747	15.7792	946.38
													9.13816	15.7958	946.796
													9.13885	15.8125	947.475
													9.13955	15.8292	949.341
													9.14024	15.8458	951.814
													9.14095	15.8628	956.231
													9.14164	15.8794	959.455
													9.14234	15.8961	964.061
													9.14303	15.9128	970.262
													9.14373	15.9294	974.839
													9.14442	15.9461	979.468
													9.14512	15.9628	984.479
													9.14581	15.9794	988.896
													9.1465	15.9961	994.446
													9.14721	16.0131	999.388
													9.14791	16.0297	1006.55
													9.1486	16.0464	1012.39
													9.14929	16.0631	1017.2
													9.14999	16.0797	1023.25
													9.15068	16.0964	1030.89
													9.15138	16.1131	1042.27
													9.15207	16.1297	1058.35
													9.15277	16.1464	1071.37
													9.15346	16.1631	1076.67
													9.15417	16.18	1075.91
													9.15486	16.1967	1073.91
													9.15556	16.2133	1073.1
													9.15625	16.23	1072.92
													9.15694	16.2467	1073.19
													9.15764	16.2633	1076.9
													9.15834	16.2803	1082.96
													9.15904	16.2969	1086.74
													9.15973	16.3136	1090.45
													9.16043	16.3303	1093.84
													9.16112	16.3469	1099.56
													9.16182	16.3636	1103.71
													9.16251	16.3803	1109.92
													9.16321	16.3969	1115.15
													9.1639	16.4136	1119.38
													9.16459	16.4303	1124.53
													9.1653	16.4472	1129.79
													9.166	16.4639	1135.02
													9.16669	16.4806	1139.66
													9.16738	16.4972	1145.56
													9.16808	16.5139	1152.11
													9.16877	16.5306	1163.66
													9.16947	16.5472	1179.89
													9.17016	16.5639	1191.2
													9.17087	16.5808	1191.77
													9.17156	16.5975	1191.41
													9.17226	16.6142	1189.68
													9.17295	16.6308	1189.09
													9.17365	16.6475	1187.48
													9.17434	16.6642	1187.7
													9.17503	16.6808	1190.07
													9.17573	16.6975	1193.3
													9.17642	16.7142	1196.04
													9.17712	16.7308	1199.5
													9.17781	16.7475	1206.06
													9.17851	16.7642	1208.49
													9.17921	16.7811	1210.9
													9.17991	16.7978	1214.29
													9.1806	16.8144	1218.44
													9.1813	16.8311	1221.96
													9.18199	16.8478	1226.6
													9.18269	16.8644	1230.6
													9.18338	16.8811	1234.4
													9.18407	16.8978	1238.43
													9.18477	16.9144	1243.08
													9.18546	16.9311	1248.15
													9.18616	16.9478	1257.23
													9.18685	16.9644	1274.51
													9.18756	16.9814	1286.59
													9.18825	16.9981	1291.46
													9.18895	17.0147	1290.11
													9.18964	17.0314	1286.62
													9.19034	17.0481	1283.39
													9.19103	17.0647	1282.41
													9.19172	17.0814	1281.45
													9.19242	17.0981	1281.55
													9.19311	17.1147	1280.68
													9.19381	17.1314	1280.62
													9.19451	17.1483	1282.9
													9.19521	17.165	1284.61
													9.1959	17.1817	1288.58
													9.1966	17.1983	1293.34
													9.19729	17.215	1295.37
													9.19799	17.2317	1298.05
													9.19868	17.2483	1302.22
													9.19938	17.265	1304.6
													9.20007	17.2817	1305.69
													9.20076	17.2983	1309.05
													9.20147	17.3153	1310.96
													9.20216	17.3319	1314.13
													9.20286	17.3486	1319.29
													9.20355	17.3653	1323.38
													9.20425	17.3819	1328.05
													9.20494	17.3986	1345.52
													9.20564	17.4153	1361.91
													9.20633	17.4319	1364.75
													9.20704	17.4489	1358.86
													9.20773	17.4656	1352.67
													9.20843	17.4822	1348.4
													9.20912	17.4989	1342.89
													9.20981	17.5156	1341.71
													9.21051	17.5322	1340.26
													9.2112	17.5489	1341.17
													9.2119	17.5656	1340.02
													9.21259	17.5822	1338.83
													9.2133	17.5992	1341.65
													9.21399	17.6158	1343.4
													9.21469	17.6325	1343.76
													9.21538	17.6492	1345.92
													9.21608	17.6658	1345.87
													9.21677	17.6825	1345.88
													9.21747	17.6992	1350.12
													9.21816	17.7158	1354.91
													9.21885	17.7325	1354.77
													9.21955	17.7492	1356.96
													9.22025	17.7661	1359.41
													9.22095	17.7828	1361.33
													9.22164	17.7994	1360.9
													9.22234	17.8161	1360.48
													9.22303	17.8328	1367.88
													9.22373	17.8494	1383.98
													9.22442	17.8661	1391.99
													9.22513	17.8831	1389.64
													9.22582	17.8997	1383.45
													9.22652	17.9164	1376.37
													9.22721	17.9331	1370.23
													9.22791	17.9497	1365.2
													9.2286	17.9664	1362.35
													9.22929	17.9831	1361.46
													9.22999	17.9997	1359.47
													9.23068	18.0164	1359.57
													9.23138	18.0331	1360.08
													9.23207	18.0497	1360.76
													9.23278	18.0667	1361.3
													9.23347	18.0833	1362.16
													9.23417	18.1	1362.2
													9.23486	18.1167	1367.83
													9.23556	18.1333	1364.15
													9.23625	18.15	1373.5
													9.23694	18.1667	1368.52
													9.23764	18.1833	1364.78
													9.23903	18.2167	1305.42
													9.24112	18.2669	1248.84
													9.24182	18.2836	1189.65
													9.24251	18.3003	1255.52
													9.24321	18.3169	1271.27
													9.2439	18.3336	1264.94
													9.24459	18.3503	1260.82
													9.24529	18.3669	1256.13
													9.24598	18.3836	1252.99
													9.24668	18.4003	1249.34
													9.24737	18.4169	1245.79
													9.24807	18.4336	1242.42
													9.24877	18.4506	1240.44
													9.24947	18.4672	1238.31
													9.25016	18.4839	1237.92
													9.25086	18.5006	1235.85
													9.25155	18.5172	1233.07
													9.25225	18.5339	1231.48
													9.25294	18.5506	1230.55
													9.25363	18.5672	1230.38
													9.25433	18.5839	1232.09
													9.25502	18.6006	1233
													9.25572	18.6172	1232.68
													9.25642	18.6342	1230.09
													9.25712	18.6508	1227.3
													9.25781	18.6675	1226.9
													9.25851	18.6842	1224.71
													9.2592	18.7008	1221.04
													9.2599	18.7175	1220.56
													9.26059	18.7342	1222.45
													9.26128	18.7508	1225.62
													9.26198	18.7675	1233.6
													9.26267	18.7842	1233.38
													9.26337	18.8008	1228.1
													9.26406	18.8175	1220.42
													9.26476	18.8342	1214.22
													9.26546	18.8511	1209.59
													9.26616	18.8678	1204.18
													9.26685	18.8844	1200.81
													9.26755	18.9011	1199.47
													9.26824	18.9178	1194.96
													9.26894	18.9344	1192.05
													9.26963	18.9511	1190.51
													9.27034	18.9681	1188.71
													9.27103	18.9847	1188.41
													9.27172	19.0014	1185.82
													9.27242	19.0181	1181.41
													9.27311	19.0347	1179.15
													9.27381	19.0514	1175.71
													9.27451	19.0683	1172.75
													9.27521	19.085	1169.97
													9.2759	19.1017	1167.93
													9.2766	19.1183	1166.53
													9.27729	19.135	1165.98
													9.27799	19.1517	1162.87
													9.27868	19.1683	1159.04
													9.27938	19.185	1154.85
													9.28007	19.2017	1153.62
													9.28076	19.2183	1158.39
													9.28147	19.2353	1163.39
													9.28216	19.2519	1161
													9.28286	19.2686	1155.01
													9.28355	19.2853	1147.61
													9.28425	19.3019	1142.34
													9.28494	19.3186	1133.75
													9.28564	19.3353	1126.31
													9.28633	19.3519	1121.77
													9.28704	19.3689	1115.84
													9.28773	19.3856	1110.23
													9.28843	19.4022	1105.78
													9.28912	19.4189	1101.25
													9.28981	19.4356	1097.54
													9.29051	19.4522	1094.03
													9.2912	19.4689	1090.85
													9.2919	19.4856	1087.31
													9.29259	19.5022	1084.01
													9.29329	19.5189	1080.42
													9.29398	19.5356	1076.13
													9.29469	19.5525	1071.71
													9.29538	19.5692	1066.85
													9.29608	19.5858	1061.39
													9.29677	19.6025	1057.06
													9.29747	19.6192	1053.84
													9.29816	19.6358	1049.76
													9.29885	19.6525	1045.57
													9.29955	19.6692	1043.18
													9.30024	19.6858	1046.92
													9.30094	19.7025	1049.7
													9.30163	19.7192	1043.67
													9.30233	19.7358	1035.8
													9.30303	19.7528	1026.96
													9.30373	19.7694	1018.42
													9.30442	19.7861	1010.45
													9.30512	19.8028	1005.37
													9.30581	19.8194	999.852
													9.3065	19.8361	994.692
													9.3072	19.8528	988.888
													9.30789	19.8694	983.735
													9.3086	19.8864	979.514
													9.30929	19.9031	973.183
													9.30999	19.9197	968.887
													9.31068	19.9364	965.28
													9.31138	19.9531	960.006
													9.31207	19.9697	955.702
													9.31277	19.9864	951.228
													9.31346	20.0031	946.322
													9.31416	20.0197	940.971
													9.31486	20.0367	934.948
													9.31556	20.0533	931.06
													9.31625	20.07	926.457
													9.31694	20.0867	920.705
													9.31764	20.1033	916.378
													9.31833	20.12	913.466
													9.31903	20.1367	916.751
													9.31972	20.1533	915.389
													9.32042	20.17	908.042
													9.32111	20.1867	900.642
													9.32181	20.2033	892.361
													9.32251	20.2203	885.122
													9.32321	20.2369	878.746
													9.3239	20.2536	872.79
													9.32459	20.2703	865.585
													9.32529	20.2869	859.266
													9.32598	20.3036	853.895
													9.32668	20.3203	848.081
													9.32737	20.3369	841.976
													9.32807	20.3536	835.608
													9.32877	20.3706	830.585
													9.32947	20.3872	824.614
													9.33016	20.4039	818.894
													9.33086	20.4206	813.856
													9.33155	20.4372	808.656
													9.33225	20.4539	803.751
													9.33295	20.4708	799.052
													9.33365	20.4875	794.821
													9.33434	20.5042	789.25
													9.33503	20.5208	783.348
													9.33573	20.5375	778.433
													9.33642	20.5542	773.612
													9.33712	20.5708	770.196
													9.33781	20.5875	769.279
													9.33851	20.6042	767.655
													9.33921	20.6211	762.208
													9.33991	20.6378	754.337
													9.3406	20.6544	747.333
													9.3413	20.6711	741.511
													9.34199	20.6878	733.467
													9.34269	20.7044	725.316
													9.34338	20.7211	718.783
													9.34407	20.7378	712.207
													9.34478	20.7547	707.103
													9.34547	20.7714	701.727
													9.34617	20.7881	697.267
													9.34686	20.8047	692.362
													9.34756	20.8214	687.059
													9.34825	20.8381	682.104
													9.34896	20.855	676.841
													9.34965	20.8717	671.556
													9.35035	20.8883	666.143
													9.35104	20.905	662.815
													9.35174	20.9217	658.569
													9.35243	20.9383	653.56
													9.35313	20.955	648.082
													9.35382	20.9717	642.761
													9.35451	20.9883	637.449
													9.35521	21.005	633.913
													9.35591	21.0219	632.628
													9.35661	21.0386	629.364
													9.3573	21.0553	623.418
													9.358	21.0719	616.737
													9.35869	21.0886	609.907
													9.35939	21.1053	604.141
													9.36008	21.1219	598.161
													9.36078	21.1386	591.208
													9.36147	21.1553	585.386
													9.36216	21.1719	579.713
													9.36287	21.1889	574.226
													9.36356	21.2056	571.022
													9.36426	21.2222	567.158
													9.36495	21.2389	562.209
													9.36565	21.2556	555.959
													9.36634	21.2722	550.813
													9.36704	21.2889	544.745
													9.36773	21.3056	539.266
													9.36843	21.3222	532.766
													9.36912	21.3389	527.739
													9.36981	21.3556	525.202
													9.37051	21.3722	520.178
													9.3712	21.3889	516.005
													9.37191	21.4058	511.095
													9.3726	21.4225	506.91
													9.3733	21.4392	503.256
													9.37399	21.4558	500.284
													9.37469	21.4725	496.104
													9.37538	21.4892	491.19
													9.37608	21.5058	486.68
													9.37677	21.5225	481.628
													9.37747	21.5392	476.717
													9.37819	21.5567	470.99
													9.37891	21.5739	465.327
													9.37961	21.5906	460.8
													9.3803	21.6072	456.02
													9.381	21.6239	450.877
													9.38169	21.6406	445.464
													9.38238	21.6572	440.2
													9.38308	21.6739	436.174
													9.38378	21.6908	433.48
													9.38448	21.7075	429.94
													9.38517	21.7242	426.332
													9.38587	21.7408	422.172
													9.38656	21.7575	417.844
													9.38726	21.7742	413.745
													9.38795	21.7908	402.976
													9.38865	21.8075	403.136
													9.38935	21.8244	398.351
													9.39005	21.8411	394.283
													9.39074	21.8578	389.685
													9.39144	21.8744	385.537
													9.39213	21.8911	382.239
													9.39282	21.9078	379.649
													9.39352	21.9244	375.838
													9.39421	21.9411	371.904
													9.39491	21.9578	366.808
													9.3956	21.9744	361.789
													9.39631	21.9914	356.447
													9.397	22.0081	351.505
													9.3977	22.0247	346.681
													9.39839	22.0414	341.886
													9.39909	22.0581	337.699
													9.39978	22.0747	333.341
													9.40047	22.0914	328.768
													9.40117	22.1081	323.759
													9.40186	22.1247	319.713
													9.40257	22.1417	315.314
													9.40326	22.1583	311.254
													9.40396	22.175	307.369
													9.40465	22.1917	303.335
													9.40535	22.2083	299.621
													9.40604	22.225	295.563
													9.40674	22.2417	291.749
													9.40743	22.2583	287.816
													9.40813	22.275	284.235
													9.40883	22.2919	280.548
													9.40953	22.3086	276.763
													9.41022	22.3253	273.801
													9.41091	22.3419	271.342
													9.41161	22.3586	268.027
													9.4123	22.3753	264.099
													9.413	22.3919	259.647
													9.41369	22.4086	255.543
													9.4144	22.4256	251.081
													9.41509	22.4422	246.609
													9.41579	22.4589	242.409
													9.41648	22.4756	238.252
													9.41718	22.4922	234.112
													9.41787	22.5089	230.488
													9.41858	22.5258	226.847
													9.41927	22.5425	223.098
													9.41997	22.5592	219.639
													9.42066	22.5758	216.244
													9.42135	22.5925	212.854
													9.42205	22.6092	209.572
													9.42274	22.6258	206.321
													9.42345	22.6428	203.249
													9.42414	22.6594	200.117
													9.42484	22.6761	197.071
													9.42553	22.6928	193.853
													9.42623	22.7094	190.827
													9.42692	22.7261	188.316
													9.42762	22.7428	186.353
													9.42831	22.7594	184.29
													9.429	22.7761	181.31
													9.4297	22.7928	177.984
													9.43039	22.8094	174.693
													9.43109	22.8261	171.473
													9.43179	22.8431	168.326
													9.43249	22.8597	165.177
													9.43318	22.8764	162.398
													9.43388	22.8931	160.478
													9.43457	22.9097	158.759
													9.43527	22.9264	156.601
													9.43596	22.9431	153.618
													9.43667	22.96	150.681
													9.43736	22.9767	147.745
													9.43806	22.9933	144.893
													9.43875	23.01	142.048
													9.43944	23.0267	139.205
													9.44014	23.0433	137.125
													9.44083	23.06	135.377
													9.44154	23.0769	133.265
													9.44223	23.0936	130.566
													9.44293	23.1103	127.644
													9.44362	23.1269	124.614
													9.44432	23.1436	121.225
													9.44501	23.1603	117.967
													9.44571	23.1769	115.493
													9.4464	23.1936	113.213
													9.44709	23.2103	111.18
													9.44779	23.2269	107.958
													9.4485	23.2439	104.534
													9.44919	23.2606	100.99
													9.44988	23.2772	97.105
													9.45058	23.2939	93.4167
													9.45127	23.3106	90.2361
													9.45197	23.3272	88.1248
													9.45266	23.3439	86.0226
													9.45337	23.3608	83.2296
													9.45406	23.3775	80.1411
													9.45476	23.3942	77.3616
													9.45545	23.4108	74.6953
													9.45615	23.4275	72.4613
													9.45684	23.4442	71.1231
													9.45753	23.4608	70.7254
													9.45823	23.4775	70.3748
													9.45892	23.4942	69.8115
													9.45962	23.5108	68.6109
													9.46031	23.5275	66.5373
													9.46101	23.5442	63.3936
													9.4617	23.5608	58.4361
													9.46241	23.5778	52.2101
													9.4631	23.5944	47.6299
													9.4638	23.6111	45.8291
													9.46449	23.6278	45.609
													9.46519	23.6444	45.8524
													9.46588	23.6611	46.0071
													9.46657	23.6778	46.1358
													9.46727	23.6944	46.3044
													9.46796	23.7111	46.3802
													9.46866	23.7278	46.4096
													9.46936	23.7447	46.2488
													9.47006	23.7614	45.9711
													9.47075	23.7781	45.8542
													9.47145	23.7947	44.2605
													9.47214	23.8114	43.5406
													9.47284	23.8281	42.4687
													9.47353	23.8447	41.7003
													9.47424	23.8617	42.518
													9.47493	23.8783	39.029
													9.47562	23.895	38.6604
													9.47632	23.9117	37.213
													9.47701	23.9283	35.6639
													9.47771	23.945	35.7293
													9.4784	23.9617	35.7944
													9.4791	23.9783	33.4766
													9.47979	23.995	33.0449
